# Supplementary material for: Total synthesis of a key series of vinblastines modified at C4 that define the importance and surprising trends in activity
Source: Chem Sci. 2016 Nov 3;8(2):1560–9. doi: 10.1039/c6sc04146a (PMC5302862; doi:10.1039/c6sc04146a)
Supplement: Supplementary file 2 [file SC-008-C6SC04146A-s002.cif]

# Electronic Supplementary Material (ESI) for Chemical Science.
# This journal is © The Royal Society of Chemistry 2016

####################################################################### 
# 
# This file contains crystal structure data downloaded from the 
# Cambridge Structural Database (CSD) hosted by the Cambridge 
# Crystallographic Data Centre (CCDC).
# 
# Full information about CCDC data access policies and citation 
# guidelines are available at http://www.ccdc.cam.ac.uk/access/V1 
# 
# Audit and citation data items may have been added by the CCDC. 
# Please retain this information to preserve the provenance of 
# this file and to allow appropriate attribution of the data. 
# 
#######################################################################

data_Boger26
_database_code_depnum_ccdc_archive 'CCDC 1475225'
_audit_update_record             
;
2016-04-19 deposited with the CCDC.
2016-11-03 downloaded from the CCDC.
;
_audit_creation_date             2015-04-06
_audit_creation_method           
;
Olex2 1.2-beta
(compiled 2015.01.26 svn.r3150 for OlexSys, GUI svn.r4998)
;
_chemical_name_common            ?
_chemical_name_systematic        ysl-cycloaddition-pro-Allyl
_chemical_formula_moiety         'C27 H32 N2 O7'
_chemical_formula_sum            'C27 H32 N2 O7'
_chemical_formula_weight         496.54
_chemical_melting_point          ?
loop_
_atom_type_symbol
_atom_type_description
_atom_type_scat_dispersion_real
_atom_type_scat_dispersion_imag
_atom_type_scat_source
C C 0.0033 0.0016 'International Tables Vol C Tables 4.2.6.8 and 6.1.1.4'
H H 0.0000 0.0000 'International Tables Vol C Tables 4.2.6.8 and 6.1.1.4'
N N 0.0061 0.0033 'International Tables Vol C Tables 4.2.6.8 and 6.1.1.4'
O O 0.0106 0.0060 'International Tables Vol C Tables 4.2.6.8 and 6.1.1.4'

_shelx_space_group_comment       
;
The symmetry employed for this shelxl refinement is uniquely defined
by the following loop, which should always be used as a source of
symmetry information in preference to the above space-group names.
They are only intended as comments.
;
_space_group_crystal_system      triclinic
_space_group_IT_number           2
_space_group_name_H-M_alt        'P -1'
_space_group_name_Hall           '-P 1'
loop_
_space_group_symop_operation_xyz
'x, y, z'
'-x, -y, -z'

_cell_length_a                   9.067(5)
_cell_length_b                   9.572(4)
_cell_length_c                   14.080(7)
_cell_angle_alpha                89.833(15)
_cell_angle_beta                 82.205(18)
_cell_angle_gamma                85.541(16)
_cell_volume                     1207.1(10)
_cell_formula_units_Z            2
_cell_measurement_reflns_used    4507
_cell_measurement_temperature    100
_cell_measurement_theta_max      25.980
_cell_measurement_theta_min      2.274
_shelx_estimated_absorpt_T_max   0.997
_shelx_estimated_absorpt_T_min   0.992
_exptl_absorpt_coefficient_mu    0.099
_exptl_absorpt_correction_T_max  0.0932
_exptl_absorpt_correction_T_min  0.0684
_exptl_absorpt_correction_type   multi-scan
_exptl_absorpt_process_details   
;
SADABS-2014/4 (Bruker,2014/4) was used for absorption correction.
wR2(int) was 0.0938 before and 0.0482 after correction.
The Ratio of minimum to maximum transmission is 0.7339.
The \l/2 correction factor is 0.00150.
;
_exptl_absorpt_special_details   ?
_exptl_crystal_colour            Colorless
_exptl_crystal_colour_primary    Colorless
_exptl_crystal_density_diffrn    1.366
_exptl_crystal_density_meas      ?
_exptl_crystal_density_method    ?
_exptl_crystal_description       Block
_exptl_crystal_F_000             528
_exptl_crystal_size_max          0.085
_exptl_crystal_size_mid          0.083
_exptl_crystal_size_min          0.031
_exptl_transmission_factor_max   ?
_exptl_transmission_factor_min   ?
_diffrn_reflns_av_R_equivalents  0.0452
_diffrn_reflns_av_unetI/netI     0.0444
_diffrn_reflns_Laue_measured_fraction_full 1.000
_diffrn_reflns_Laue_measured_fraction_max 0.984
_diffrn_reflns_limit_h_max       11
_diffrn_reflns_limit_h_min       -11
_diffrn_reflns_limit_k_max       11
_diffrn_reflns_limit_k_min       -11
_diffrn_reflns_limit_l_max       17
_diffrn_reflns_limit_l_min       -17
_diffrn_reflns_number            20627
_diffrn_reflns_point_group_measured_fraction_full 1.000
_diffrn_reflns_point_group_measured_fraction_max 0.984
_diffrn_reflns_theta_full        25.000
_diffrn_reflns_theta_max         26.422
_diffrn_reflns_theta_min         2.134
_diffrn_ambient_temperature      100.0
_diffrn_detector                 'Bruker APEX-II CCD'
_diffrn_detector_area_resol_mean 7.9
_diffrn_detector_type            'CCD Area Detector'
_diffrn_measured_fraction_theta_full 1.000
_diffrn_measured_fraction_theta_max 0.984
_diffrn_measurement_device       'Kappa Four-Circle Diffractometer'
_diffrn_measurement_device_type  'Bruker APEX II Ultra'
_diffrn_measurement_method       '\w and \f scans'
_diffrn_radiation_monochromator  'Double Bounce Multilayer Mirrors'
_diffrn_radiation_probe          X-ray
_diffrn_radiation_type           MoK\a
_diffrn_radiation_wavelength     0.71073
_diffrn_source                   'Micro Focus Rotating Anode'
_diffrn_source_type              'Bruker TXS'
_diffrn_standards_number         0
_reflns_Friedel_coverage         0.000
_reflns_Friedel_fraction_full    .
_reflns_Friedel_fraction_max     .
_reflns_number_gt                3618
_reflns_number_total             4889
_reflns_special_details          
;
 Reflections were merged by SHELXL according to the crystal
 class for the calculation of statistics and refinement.
 
 _reflns_Friedel_fraction is defined as the number of unique
 Friedel pairs measured divided by the number that would be
 possible theoretically, ignoring centric projections and
 systematic absences.
;
_reflns_threshold_expression     'I > 2\s(I)'
_computing_cell_refinement       'SAINT v8.34A (Bruker, 2013)'
_computing_data_collection       'APEX2 v2014.11-0 (Bruker, 2014)'
_computing_data_reduction        'SAINT v8.34A (Bruker, 2013)'
_computing_molecular_graphics    'Olex2 (Dolomanov et al., 2009)'
_computing_publication_material  'Olex2 (Dolomanov et al., 2009)'
_computing_structure_refinement  'ShelXL (Sheldrick, 2008)'
_computing_structure_solution    'ShelXT (Sheldrick, 2008)'
_refine_diff_density_max         0.236
_refine_diff_density_min         -0.236
_refine_diff_density_rms         0.048
_refine_ls_extinction_coef       .
_refine_ls_extinction_method     none
_refine_ls_goodness_of_fit_ref   1.034
_refine_ls_hydrogen_treatment    constr
_refine_ls_matrix_type           full
_refine_ls_number_parameters     329
_refine_ls_number_reflns         4889
_refine_ls_number_restraints     0
_refine_ls_R_factor_all          0.0643
_refine_ls_R_factor_gt           0.0424
_refine_ls_restrained_S_all      1.034
_refine_ls_shift/su_max          0.000
_refine_ls_shift/su_mean         0.000
_refine_ls_structure_factor_coef Fsqd
_refine_ls_weighting_details     
'w=1/[\s^2^(Fo^2^)+(0.0490P)^2^+0.3050P] where P=(Fo^2^+2Fc^2^)/3'
_refine_ls_weighting_scheme      calc
_refine_ls_wR_factor_gt          0.0966
_refine_ls_wR_factor_ref         0.1092
_refine_special_details          ?
_olex2_refinement_description    
;
1. Fixed Uiso
 At 1.2 times of:
  All C(H) groups, All C(H,H) groups
 At 1.5 times of:
  All C(H,H,H) groups
2.a Ternary CH refined with riding coordinates:
 C8(H8), C18(H18)
2.b Secondary CH2 refined with riding coordinates:
 C11(H11A,H11B), C12(H12A,H12B), C15(H15A,H15B), C16(H16A,H16B), C20(H20A,
 H20B), C22(H22A,H22B)
2.c Aromatic/amide H refined with riding coordinates:
 C2(H2), C4(H4), C5(H5), C23(H23)
2.d X=CH2 refined with riding coordinates:
 C24(H24A,H24B)
2.e Idealised Me refined as rotating group:
 C21(H21A,H21B,H21C), C25(H25A,H25B,H25C), C26(H26A,H26B,H26C), C27(H27A,H27B,
 H27C)
;
_atom_sites_solution_hydrogens   geom
_atom_sites_solution_primary     direct
_atom_sites_solution_secondary   difmap
loop_
_atom_site_label
_atom_site_type_symbol
_atom_site_fract_x
_atom_site_fract_y
_atom_site_fract_z
_atom_site_U_iso_or_equiv
_atom_site_adp_type
_atom_site_occupancy
_atom_site_site_symmetry_order
_atom_site_calc_flag
_atom_site_refinement_flags_posn
_atom_site_refinement_flags_adp
_atom_site_refinement_flags_occupancy
_atom_site_disorder_assembly
_atom_site_disorder_group
O1 O 0.38774(14) 0.39297(13) 0.27269(9) 0.0310(3) Uani 1 1 d . . . . .
O2 O 0.10118(12) 0.31564(11) 0.80951(8) 0.0210(3) Uani 1 1 d . . . . .
O3 O 0.26398(13) 0.62987(12) 0.85970(9) 0.0261(3) Uani 1 1 d . . . . .
O4 O 0.02811(13) 0.56427(12) 0.89349(9) 0.0245(3) Uani 1 1 d . . . . .
O5 O 0.02837(14) -0.11833(12) 0.74342(9) 0.0304(3) Uani 1 1 d . . . . .
O6 O 0.36558(13) 0.35541(12) 0.93614(9) 0.0261(3) Uani 1 1 d . . . . .
O7 O 0.57738(13) 0.31660(12) 0.83277(8) 0.0244(3) Uani 1 1 d . . . . .
N1 N 0.25354(16) 0.51570(14) 0.60775(10) 0.0218(3) Uani 1 1 d . . . . .
N2 N 0.06462(15) 0.11052(14) 0.72316(10) 0.0212(3) Uani 1 1 d . . . . .
C1 C 0.25039(18) 0.43766(17) 0.52428(12) 0.0200(4) Uani 1 1 d . . . . .
C2 C 0.32775(19) 0.45666(17) 0.43420(12) 0.0233(4) Uani 1 1 d . . . . .
H2 H 0.3928 0.5299 0.4227 0.028 Uiso 1 1 calc R . . . .
C3 C 0.30780(19) 0.36481(18) 0.35989(13) 0.0238(4) Uani 1 1 d . . . . .
C4 C 0.21368(19) 0.25680(18) 0.37533(13) 0.0249(4) Uani 1 1 d . . . . .
H4 H 0.1999 0.1968 0.3242 0.030 Uiso 1 1 calc R . . . .
C5 C 0.13926(19) 0.23806(18) 0.46823(13) 0.0234(4) Uani 1 1 d . . . . .
H5 H 0.0747 0.1645 0.4799 0.028 Uiso 1 1 calc R . . . .
C6 C 0.15886(18) 0.32534(17) 0.54281(12) 0.0206(4) Uani 1 1 d . . . . .
C7 C 0.09059(18) 0.33122(17) 0.64679(12) 0.0206(4) Uani 1 1 d . . . . .
C8 C 0.13808(18) 0.47260(18) 0.68256(12) 0.0212(4) Uani 1 1 d . . . . .
H8 H 0.0513 0.5446 0.6929 0.025 Uiso 1 1 calc R . . . .
C9 C 0.19425(18) 0.42784(17) 0.78126(12) 0.0201(4) Uani 1 1 d . . . . .
C10 C 0.16955(19) 0.54996(17) 0.85108(12) 0.0209(4) Uani 1 1 d . . . . .
C11 C -0.07699(19) 0.30204(18) 0.66272(13) 0.0235(4) Uani 1 1 d . . . . .
H11A H -0.1317 0.3594 0.7166 0.028 Uiso 1 1 calc R . . . .
H11B H -0.1237 0.3235 0.6042 0.028 Uiso 1 1 calc R . . . .
C12 C -0.07812(19) 0.14484(18) 0.68608(13) 0.0251(4) Uani 1 1 d . . . . .
H12A H -0.1637 0.1269 0.7350 0.030 Uiso 1 1 calc R . . . .
H12B H -0.0839 0.0890 0.6278 0.030 Uiso 1 1 calc R . . . .
C13 C 0.14950(18) 0.22990(17) 0.72262(12) 0.0202(4) Uani 1 1 d . . . . .
C14 C 0.31908(18) 0.20318(17) 0.72741(12) 0.0202(4) Uani 1 1 d . . . . .
C15 C 0.33110(19) 0.08933(17) 0.80484(13) 0.0228(4) Uani 1 1 d . . . . .
H15A H 0.4373 0.0680 0.8129 0.027 Uiso 1 1 calc R . . . .
H15B H 0.2770 0.1250 0.8669 0.027 Uiso 1 1 calc R . . . .
C16 C 0.2654(2) -0.04450(18) 0.77691(14) 0.0254(4) Uani 1 1 d . . . . .
H16A H 0.3333 -0.0902 0.7230 0.030 Uiso 1 1 calc R . . . .
H16B H 0.2617 -0.1095 0.8318 0.030 Uiso 1 1 calc R . . . .
C17 C 0.10999(19) -0.02237(18) 0.74773(12) 0.0228(4) Uani 1 1 d . . . . .
C18 C 0.35324(18) 0.35274(17) 0.76418(12) 0.0197(4) Uani 1 1 d . . . . .
H18 H 0.4165 0.4010 0.7124 0.024 Uiso 1 1 calc R . . . .
C19 C 0.42826(18) 0.34428(16) 0.85478(13) 0.0206(4) Uani 1 1 d . . . . .
C20 C 0.41102(19) 0.15782(18) 0.63023(13) 0.0232(4) Uani 1 1 d . . . . .
H20A H 0.3647 0.0787 0.6040 0.028 Uiso 1 1 calc R . . . .
H20B H 0.4054 0.2367 0.5849 0.028 Uiso 1 1 calc R . . . .
C21 C 0.5755(2) 0.1133(2) 0.63542(14) 0.0294(4) Uani 1 1 d . . . . .
H21A H 0.6270 0.0918 0.5708 0.044 Uiso 1 1 calc GR . . . .
H21B H 0.5828 0.0299 0.6756 0.044 Uiso 1 1 calc GR . . . .
H21C H 0.6220 0.1897 0.6633 0.044 Uiso 1 1 calc GR . . . .
C22 C 0.6626(2) 0.29672(19) 0.91414(13) 0.0280(4) Uani 1 1 d . . . . .
H22A H 0.6236 0.3664 0.9650 0.034 Uiso 1 1 calc R . . . .
H22B H 0.7688 0.3119 0.8929 0.034 Uiso 1 1 calc R . . . .
C23 C 0.6510(2) 0.1523(2) 0.95354(13) 0.0316(4) Uani 1 1 d . . . . .
H23 H 0.5590 0.1309 0.9892 0.038 Uiso 1 1 calc R . . . .
C24 C 0.7610(3) 0.0529(2) 0.94175(15) 0.0454(6) Uani 1 1 d . . . . .
H24A H 0.8544 0.0712 0.9064 0.055 Uiso 1 1 calc R . . . .
H24B H 0.7470 -0.0371 0.9685 0.055 Uiso 1 1 calc R . . . .
C25 C 0.3631(2) 0.3133(2) 0.19115(14) 0.0369(5) Uani 1 1 d . . . . .
H25A H 0.4252 0.3450 0.1339 0.055 Uiso 1 1 calc GR . . . .
H25B H 0.2577 0.3267 0.1822 0.055 Uiso 1 1 calc GR . . . .
H25C H 0.3897 0.2138 0.2015 0.055 Uiso 1 1 calc GR . . . .
C26 C 0.2852(2) 0.66244(17) 0.60389(14) 0.0277(4) Uani 1 1 d . . . . .
H26A H 0.3697 0.6749 0.5541 0.042 Uiso 1 1 calc GR . . . .
H26B H 0.3100 0.6916 0.6661 0.042 Uiso 1 1 calc GR . . . .
H26C H 0.1971 0.7198 0.5889 0.042 Uiso 1 1 calc GR . . . .
C27 C -0.0116(2) 0.68960(18) 0.95235(13) 0.0274(4) Uani 1 1 d . . . . .
H27A H 0.0023 0.7728 0.9124 0.041 Uiso 1 1 calc GR . . . .
H27B H 0.0524 0.6900 1.0031 0.041 Uiso 1 1 calc GR . . . .
H27C H -0.1163 0.6905 0.9812 0.041 Uiso 1 1 calc GR . . . .

loop_
_atom_site_aniso_label
_atom_site_aniso_U_11
_atom_site_aniso_U_22
_atom_site_aniso_U_33
_atom_site_aniso_U_23
_atom_site_aniso_U_13
_atom_site_aniso_U_12
O1 0.0375(8) 0.0344(7) 0.0206(7) -0.0013(5) 0.0006(6) -0.0082(6)
O2 0.0198(6) 0.0209(6) 0.0220(6) -0.0016(5) -0.0011(5) -0.0024(5)
O3 0.0247(7) 0.0230(6) 0.0307(7) -0.0030(5) -0.0030(5) -0.0034(5)
O4 0.0224(6) 0.0232(6) 0.0267(7) -0.0042(5) 0.0007(5) -0.0007(5)
O5 0.0299(7) 0.0248(7) 0.0386(8) 0.0005(6) -0.0083(6) -0.0086(5)
O6 0.0242(7) 0.0314(7) 0.0226(7) -0.0020(5) -0.0025(5) -0.0025(5)
O7 0.0196(6) 0.0300(7) 0.0244(7) 0.0007(5) -0.0056(5) -0.0022(5)
N1 0.0251(8) 0.0186(7) 0.0217(8) 0.0000(6) -0.0018(6) -0.0038(6)
N2 0.0175(7) 0.0212(7) 0.0256(8) 0.0005(6) -0.0058(6) -0.0023(6)
C1 0.0192(8) 0.0189(8) 0.0221(9) -0.0003(7) -0.0060(7) 0.0024(7)
C2 0.0242(9) 0.0213(9) 0.0246(10) 0.0027(7) -0.0040(7) -0.0029(7)
C3 0.0230(9) 0.0257(9) 0.0219(9) 0.0005(7) -0.0021(7) 0.0019(7)
C4 0.0243(9) 0.0271(9) 0.0237(10) -0.0040(7) -0.0052(8) -0.0003(7)
C5 0.0212(9) 0.0218(9) 0.0279(10) -0.0003(7) -0.0057(7) -0.0026(7)
C6 0.0173(8) 0.0222(9) 0.0225(9) 0.0020(7) -0.0045(7) 0.0011(7)
C7 0.0185(8) 0.0216(9) 0.0219(9) -0.0003(7) -0.0044(7) -0.0003(7)
C8 0.0192(9) 0.0219(9) 0.0219(9) 0.0002(7) -0.0019(7) 0.0004(7)
C9 0.0200(9) 0.0185(8) 0.0215(9) 0.0010(7) -0.0015(7) -0.0032(7)
C10 0.0222(9) 0.0216(9) 0.0188(9) 0.0029(7) -0.0043(7) 0.0002(7)
C11 0.0184(9) 0.0265(9) 0.0257(10) 0.0015(7) -0.0044(7) -0.0005(7)
C12 0.0206(9) 0.0282(9) 0.0272(10) 0.0009(8) -0.0051(8) -0.0036(7)
C13 0.0188(8) 0.0200(8) 0.0215(9) -0.0027(7) -0.0012(7) -0.0021(7)
C14 0.0192(9) 0.0194(8) 0.0228(9) -0.0006(7) -0.0049(7) -0.0021(7)
C15 0.0215(9) 0.0209(9) 0.0269(10) 0.0009(7) -0.0062(7) -0.0019(7)
C16 0.0256(9) 0.0198(9) 0.0312(10) 0.0014(7) -0.0059(8) -0.0016(7)
C17 0.0225(9) 0.0223(9) 0.0234(9) -0.0020(7) -0.0016(7) -0.0036(7)
C18 0.0183(8) 0.0190(8) 0.0216(9) -0.0006(7) -0.0017(7) -0.0022(7)
C19 0.0200(9) 0.0155(8) 0.0265(10) -0.0020(7) -0.0036(7) -0.0020(7)
C20 0.0212(9) 0.0238(9) 0.0248(10) -0.0022(7) -0.0046(7) -0.0010(7)
C21 0.0225(9) 0.0335(10) 0.0314(11) -0.0011(8) -0.0029(8) 0.0020(8)
C22 0.0221(9) 0.0371(11) 0.0265(10) 0.0014(8) -0.0092(8) -0.0027(8)
C23 0.0324(11) 0.0374(11) 0.0254(10) 0.0008(8) -0.0065(8) 0.0000(9)
C24 0.0567(14) 0.0448(13) 0.0319(12) 0.0035(10) -0.0045(10) 0.0118(11)
C25 0.0428(12) 0.0454(12) 0.0224(10) -0.0039(9) -0.0015(9) -0.0087(10)
C26 0.0335(10) 0.0209(9) 0.0287(10) -0.0003(8) -0.0023(8) -0.0055(8)
C27 0.0285(10) 0.0240(9) 0.0279(10) -0.0056(8) 0.0006(8) 0.0025(8)

_geom_special_details            
;
 All esds (except the esd in the dihedral angle between two l.s. planes)
 are estimated using the full covariance matrix.  The cell esds are taken
 into account individually in the estimation of esds in distances, angles
 and torsion angles; correlations between esds in cell parameters are only
 used when they are defined by crystal symmetry.  An approximate (isotropic)
 treatment of cell esds is used for estimating esds involving l.s. planes.
;
loop_
_geom_bond_atom_site_label_1
_geom_bond_atom_site_label_2
_geom_bond_distance
_geom_bond_site_symmetry_2
_geom_bond_publ_flag
O1 C3 1.376(2) . ?
O1 C25 1.432(2) . ?
O2 C9 1.4392(19) . ?
O2 C13 1.472(2) . ?
O3 C10 1.210(2) . ?
O4 C10 1.336(2) . ?
O4 C27 1.454(2) . ?
O5 C17 1.230(2) . ?
O6 C19 1.209(2) . ?
O7 C19 1.351(2) . ?
O7 C22 1.471(2) . ?
N1 C1 1.399(2) . ?
N1 C8 1.463(2) . ?
N1 C26 1.455(2) . ?
N2 C12 1.474(2) . ?
N2 C13 1.426(2) . ?
N2 C17 1.364(2) . ?
C1 C2 1.382(2) . ?
C1 C6 1.411(2) . ?
C2 H2 0.9500 . ?
C2 C3 1.408(3) . ?
C3 C4 1.389(2) . ?
C4 H4 0.9500 . ?
C4 C5 1.406(2) . ?
C5 H5 0.9500 . ?
C5 C6 1.382(2) . ?
C6 C7 1.510(2) . ?
C7 C8 1.557(2) . ?
C7 C11 1.553(2) . ?
C7 C13 1.560(2) . ?
C8 H8 1.0000 . ?
C8 C9 1.590(3) . ?
C9 C10 1.513(2) . ?
C9 C18 1.549(2) . ?
C11 H11A 0.9900 . ?
C11 H11B 0.9900 . ?
C11 C12 1.540(2) . ?
C12 H12A 0.9900 . ?
C12 H12B 0.9900 . ?
C13 C14 1.550(2) . ?
C14 C15 1.548(2) . ?
C14 C18 1.591(2) . ?
C14 C20 1.547(2) . ?
C15 H15A 0.9900 . ?
C15 H15B 0.9900 . ?
C15 C16 1.529(2) . ?
C16 H16A 0.9900 . ?
C16 H16B 0.9900 . ?
C16 C17 1.519(3) . ?
C18 H18 1.0000 . ?
C18 C19 1.524(3) . ?
C20 H20A 0.9900 . ?
C20 H20B 0.9900 . ?
C20 C21 1.530(3) . ?
C21 H21A 0.9800 . ?
C21 H21B 0.9800 . ?
C21 H21C 0.9800 . ?
C22 H22A 0.9900 . ?
C22 H22B 0.9900 . ?
C22 C23 1.494(3) . ?
C23 H23 0.9500 . ?
C23 C24 1.318(3) . ?
C24 H24A 0.9500 . ?
C24 H24B 0.9500 . ?
C25 H25A 0.9800 . ?
C25 H25B 0.9800 . ?
C25 H25C 0.9800 . ?
C26 H26A 0.9800 . ?
C26 H26B 0.9800 . ?
C26 H26C 0.9800 . ?
C27 H27A 0.9800 . ?
C27 H27B 0.9800 . ?
C27 H27C 0.9800 . ?

loop_
_geom_angle_atom_site_label_1
_geom_angle_atom_site_label_2
_geom_angle_atom_site_label_3
_geom_angle
_geom_angle_site_symmetry_1
_geom_angle_site_symmetry_3
_geom_angle_publ_flag
C3 O1 C25 117.88(14) . . ?
C9 O2 C13 95.66(11) . . ?
C10 O4 C27 115.19(13) . . ?
C19 O7 C22 116.34(14) . . ?
C1 N1 C8 109.29(13) . . ?
C1 N1 C26 121.50(14) . . ?
C26 N1 C8 118.25(14) . . ?
C13 N2 C12 111.40(13) . . ?
C17 N2 C12 122.49(13) . . ?
C17 N2 C13 125.96(14) . . ?
N1 C1 C6 110.93(14) . . ?
C2 C1 N1 127.93(15) . . ?
C2 C1 C6 121.08(15) . . ?
C1 C2 H2 120.8 . . ?
C1 C2 C3 118.35(15) . . ?
C3 C2 H2 120.8 . . ?
O1 C3 C2 114.17(15) . . ?
O1 C3 C4 124.15(16) . . ?
C4 C3 C2 121.68(16) . . ?
C3 C4 H4 120.7 . . ?
C3 C4 C5 118.65(16) . . ?
C5 C4 H4 120.7 . . ?
C4 C5 H5 119.6 . . ?
C6 C5 C4 120.81(16) . . ?
C6 C5 H5 119.6 . . ?
C1 C6 C7 108.96(14) . . ?
C5 C6 C1 119.32(16) . . ?
C5 C6 C7 131.61(15) . . ?
C6 C7 C8 103.10(13) . . ?
C6 C7 C11 113.60(14) . . ?
C6 C7 C13 121.76(14) . . ?
C8 C7 C13 99.95(13) . . ?
C11 C7 C8 119.19(14) . . ?
C11 C7 C13 99.59(13) . . ?
N1 C8 C7 105.51(13) . . ?
N1 C8 H8 111.2 . . ?
N1 C8 C9 115.41(14) . . ?
C7 C8 H8 111.2 . . ?
C7 C8 C9 101.63(13) . . ?
C9 C8 H8 111.2 . . ?
O2 C9 C8 100.89(12) . . ?
O2 C9 C10 113.26(13) . . ?
O2 C9 C18 103.17(13) . . ?
C10 C9 C8 110.28(14) . . ?
C10 C9 C18 116.88(14) . . ?
C18 C9 C8 111.04(13) . . ?
O3 C10 O4 125.48(15) . . ?
O3 C10 C9 123.09(15) . . ?
O4 C10 C9 111.13(14) . . ?
C7 C11 H11A 110.7 . . ?
C7 C11 H11B 110.7 . . ?
H11A C11 H11B 108.8 . . ?
C12 C11 C7 104.99(14) . . ?
C12 C11 H11A 110.7 . . ?
C12 C11 H11B 110.7 . . ?
N2 C12 C11 104.18(13) . . ?
N2 C12 H12A 110.9 . . ?
N2 C12 H12B 110.9 . . ?
C11 C12 H12A 110.9 . . ?
C11 C12 H12B 110.9 . . ?
H12A C12 H12B 108.9 . . ?
O2 C13 C7 99.21(13) . . ?
O2 C13 C14 101.22(12) . . ?
N2 C13 O2 110.46(13) . . ?
N2 C13 C7 105.69(14) . . ?
N2 C13 C14 117.42(14) . . ?
C14 C13 C7 120.89(13) . . ?
C13 C14 C18 99.83(12) . . ?
C15 C14 C13 104.85(13) . . ?
C15 C14 C18 111.94(14) . . ?
C20 C14 C13 113.49(14) . . ?
C20 C14 C15 111.97(14) . . ?
C20 C14 C18 113.84(13) . . ?
C14 C15 H15A 109.5 . . ?
C14 C15 H15B 109.5 . . ?
H15A C15 H15B 108.0 . . ?
C16 C15 C14 110.94(15) . . ?
C16 C15 H15A 109.5 . . ?
C16 C15 H15B 109.5 . . ?
C15 C16 H16A 108.6 . . ?
C15 C16 H16B 108.6 . . ?
H16A C16 H16B 107.6 . . ?
C17 C16 C15 114.69(14) . . ?
C17 C16 H16A 108.6 . . ?
C17 C16 H16B 108.6 . . ?
O5 C17 N2 120.34(16) . . ?
O5 C17 C16 122.90(16) . . ?
N2 C17 C16 116.73(14) . . ?
C9 C18 C14 101.12(13) . . ?
C9 C18 H18 110.0 . . ?
C14 C18 H18 110.0 . . ?
C19 C18 C9 112.67(14) . . ?
C19 C18 C14 112.70(13) . . ?
C19 C18 H18 110.0 . . ?
O6 C19 O7 123.27(16) . . ?
O6 C19 C18 125.99(15) . . ?
O7 C19 C18 110.69(14) . . ?
C14 C20 H20A 108.6 . . ?
C14 C20 H20B 108.6 . . ?
H20A C20 H20B 107.6 . . ?
C21 C20 C14 114.55(15) . . ?
C21 C20 H20A 108.6 . . ?
C21 C20 H20B 108.6 . . ?
C20 C21 H21A 109.5 . . ?
C20 C21 H21B 109.5 . . ?
C20 C21 H21C 109.5 . . ?
H21A C21 H21B 109.5 . . ?
H21A C21 H21C 109.5 . . ?
H21B C21 H21C 109.5 . . ?
O7 C22 H22A 109.5 . . ?
O7 C22 H22B 109.5 . . ?
O7 C22 C23 110.59(14) . . ?
H22A C22 H22B 108.1 . . ?
C23 C22 H22A 109.5 . . ?
C23 C22 H22B 109.5 . . ?
C22 C23 H23 118.1 . . ?
C24 C23 C22 123.8(2) . . ?
C24 C23 H23 118.1 . . ?
C23 C24 H24A 120.0 . . ?
C23 C24 H24B 120.0 . . ?
H24A C24 H24B 120.0 . . ?
O1 C25 H25A 109.5 . . ?
O1 C25 H25B 109.5 . . ?
O1 C25 H25C 109.5 . . ?
H25A C25 H25B 109.5 . . ?
H25A C25 H25C 109.5 . . ?
H25B C25 H25C 109.5 . . ?
N1 C26 H26A 109.5 . . ?
N1 C26 H26B 109.5 . . ?
N1 C26 H26C 109.5 . . ?
H26A C26 H26B 109.5 . . ?
H26A C26 H26C 109.5 . . ?
H26B C26 H26C 109.5 . . ?
O4 C27 H27A 109.5 . . ?
O4 C27 H27B 109.5 . . ?
O4 C27 H27C 109.5 . . ?
H27A C27 H27B 109.5 . . ?
H27A C27 H27C 109.5 . . ?
H27B C27 H27C 109.5 . . ?

_shelx_res_file                  
;
    boger26.res created by SHELXL-2014/7

TITL Boger26 in P-1 #2
REM SHELXT solution in P-1
REM R1 0.128, Rweak 0.005, Alpha 0.031, Orientation as input
REM Formula found by SHELXT: C26 N2 O8
CELL 0.71073 9.0673 9.5725 14.0805 89.833 82.205 85.541
ZERR 2 0.0047 0.004 0.0071 0.015 0.018 0.016
LATT 1
SFAC C H N O
UNIT 54 64 4 14

L.S. 10
PLAN  20
SIZE 0.085 0.083 0.031
TEMP -173.15
BOND $H
ACTA 50
fmap 2 53
REM <olex2.extras>
REM <HklSrc "%.\\Boger26.hkl">
REM </olex2.extras>

WGHT    0.049000    0.305000
FVAR       0.81091
O1    4    0.387738    0.392967    0.272690    11.00000    0.03748    0.03441 =
         0.02057   -0.00127    0.00056   -0.00818
O2    4    0.101184    0.315640    0.809511    11.00000    0.01983    0.02093 =
         0.02197   -0.00159   -0.00114   -0.00241
O3    4    0.263985    0.629871    0.859697    11.00000    0.02469    0.02303 =
         0.03068   -0.00301   -0.00300   -0.00338
O4    4    0.028112    0.564272    0.893488    11.00000    0.02239    0.02317 =
         0.02670   -0.00424    0.00065   -0.00068
O5    4    0.028373   -0.118328    0.743415    11.00000    0.02992    0.02484 =
         0.03860    0.00052   -0.00832   -0.00864
O6    4    0.365579    0.355414    0.936143    11.00000    0.02422    0.03139 =
         0.02257   -0.00196   -0.00247   -0.00252
O7    4    0.577378    0.316597    0.832767    11.00000    0.01957    0.03002 =
         0.02438    0.00074   -0.00562   -0.00219
N1    3    0.253538    0.515702    0.607751    11.00000    0.02508    0.01863 =
         0.02170    0.00004   -0.00180   -0.00381
N2    3    0.064623    0.110518    0.723164    11.00000    0.01754    0.02122 =
         0.02564    0.00053   -0.00581   -0.00232
C1    1    0.250394    0.437665    0.524279    11.00000    0.01922    0.01886 =
         0.02215   -0.00025   -0.00597    0.00240
C2    1    0.327746    0.456658    0.434198    11.00000    0.02419    0.02132 =
         0.02465    0.00275   -0.00404   -0.00292
AFIX  43
H2    2    0.392751    0.529876    0.422721    11.00000   -1.20000
AFIX   0
C3    1    0.307801    0.364810    0.359888    11.00000    0.02302    0.02571 =
         0.02195    0.00055   -0.00208    0.00188
C4    1    0.213679    0.256799    0.375329    11.00000    0.02427    0.02706 =
         0.02367   -0.00396   -0.00523   -0.00031
AFIX  43
H4    2    0.199885    0.196821    0.324155    11.00000   -1.20000
AFIX   0
C5    1    0.139261    0.238064    0.468233    11.00000    0.02123    0.02182 =
         0.02791   -0.00026   -0.00568   -0.00256
AFIX  43
H5    2    0.074711    0.164520    0.479904    11.00000   -1.20000
AFIX   0
C6    1    0.158860    0.325341    0.542807    11.00000    0.01728    0.02220 =
         0.02247    0.00198   -0.00448    0.00109
C7    1    0.090592    0.331217    0.646794    11.00000    0.01846    0.02161 =
         0.02191   -0.00031   -0.00437   -0.00029
C8    1    0.138084    0.472605    0.682561    11.00000    0.01918    0.02187 =
         0.02191    0.00016   -0.00195    0.00035
AFIX  13
H8    2    0.051348    0.544609    0.692878    11.00000   -1.20000
AFIX   0
C9    1    0.194249    0.427838    0.781261    11.00000    0.02005    0.01849 =
         0.02152    0.00104   -0.00148   -0.00320
C10   1    0.169553    0.549962    0.851077    11.00000    0.02225    0.02164 =
         0.01878    0.00292   -0.00433    0.00018
C11   1   -0.076986    0.302043    0.662723    11.00000    0.01843    0.02649 =
         0.02573    0.00154   -0.00443   -0.00052
AFIX  23
H11A  2   -0.131674    0.359395    0.716562    11.00000   -1.20000
H11B  2   -0.123730    0.323501    0.604239    11.00000   -1.20000
AFIX   0
C12   1   -0.078123    0.144842    0.686082    11.00000    0.02062    0.02823 =
         0.02721    0.00090   -0.00512   -0.00365
AFIX  23
H12A  2   -0.163684    0.126946    0.734964    11.00000   -1.20000
H12B  2   -0.083946    0.088958    0.627843    11.00000   -1.20000
AFIX   0
C13   1    0.149496    0.229900    0.722623    11.00000    0.01881    0.02001 =
         0.02148   -0.00269   -0.00121   -0.00209
C14   1    0.319075    0.203184    0.727411    11.00000    0.01920    0.01938 =
         0.02284   -0.00060   -0.00494   -0.00210
C15   1    0.331101    0.089332    0.804840    11.00000    0.02152    0.02094 =
         0.02689    0.00088   -0.00618   -0.00192
AFIX  23
H15A  2    0.437279    0.068015    0.812861    11.00000   -1.20000
H15B  2    0.277020    0.125004    0.866899    11.00000   -1.20000
AFIX   0
C16   1    0.265366   -0.044501    0.776913    11.00000    0.02558    0.01981 =
         0.03121    0.00135   -0.00592   -0.00162
AFIX  23
H16A  2    0.333290   -0.090188    0.722999    11.00000   -1.20000
H16B  2    0.261680   -0.109525    0.831840    11.00000   -1.20000
AFIX   0
C17   1    0.109992   -0.022369    0.747735    11.00000    0.02250    0.02227 =
         0.02338   -0.00195   -0.00156   -0.00359
C18   1    0.353236    0.352738    0.764184    11.00000    0.01831    0.01904 =
         0.02155   -0.00056   -0.00170   -0.00216
AFIX  13
H18   2    0.416543    0.401022    0.712429    11.00000   -1.20000
AFIX   0
C19   1    0.428264    0.344280    0.854782    11.00000    0.01999    0.01546 =
         0.02650   -0.00199   -0.00360   -0.00196
C20   1    0.411024    0.157823    0.630233    11.00000    0.02118    0.02375 =
         0.02485   -0.00219   -0.00457   -0.00103
AFIX  23
H20A  2    0.364656    0.078732    0.603962    11.00000   -1.20000
H20B  2    0.405411    0.236677    0.584886    11.00000   -1.20000
AFIX   0
C21   1    0.575503    0.113289    0.635424    11.00000    0.02247    0.03349 =
         0.03144   -0.00107   -0.00289    0.00200
AFIX 137
H21A  2    0.627010    0.091787    0.570755    11.00000   -1.50000
H21B  2    0.582819    0.029905    0.675572    11.00000   -1.50000
H21C  2    0.622013    0.189656    0.663267    11.00000   -1.50000
AFIX   0
C22   1    0.662642    0.296721    0.914139    11.00000    0.02215    0.03710 =
         0.02648    0.00143   -0.00921   -0.00267
AFIX  23
H22A  2    0.623630    0.366444    0.964963    11.00000   -1.20000
H22B  2    0.768776    0.311885    0.892881    11.00000   -1.20000
AFIX   0
C23   1    0.651038    0.152312    0.953540    11.00000    0.03242    0.03735 =
         0.02537    0.00083   -0.00651   -0.00002
AFIX  43
H23   2    0.559001    0.130921    0.989173    11.00000   -1.20000
AFIX   0
C24   1    0.761029    0.052879    0.941746    11.00000    0.05671    0.04482 =
         0.03185    0.00351   -0.00452    0.01182
AFIX  93
H24A  2    0.854373    0.071169    0.906445    11.00000   -1.20000
H24B  2    0.746976   -0.037092    0.968545    11.00000   -1.20000
AFIX   0
C25   1    0.363144    0.313332    0.191148    11.00000    0.04279    0.04538 =
         0.02243   -0.00394   -0.00152   -0.00866
AFIX 137
H25A  2    0.425183    0.345029    0.133899    11.00000   -1.50000
H25B  2    0.257671    0.326662    0.182199    11.00000   -1.50000
H25C  2    0.389744    0.213797    0.201534    11.00000   -1.50000
AFIX   0
C26   1    0.285165    0.662443    0.603889    11.00000    0.03351    0.02085 =
         0.02869   -0.00026   -0.00228   -0.00552
AFIX 137
H26A  2    0.369665    0.674853    0.554111    11.00000   -1.50000
H26B  2    0.310020    0.691555    0.666097    11.00000   -1.50000
H26C  2    0.197116    0.719775    0.588858    11.00000   -1.50000
AFIX   0
C27   1   -0.011622    0.689599    0.952350    11.00000    0.02849    0.02399 =
         0.02787   -0.00564    0.00064    0.00250
AFIX 137
H27A  2    0.002306    0.772800    0.912404    11.00000   -1.50000
H27B  2    0.052355    0.690004    1.003119    11.00000   -1.50000
H27C  2   -0.116312    0.690474    0.981206    11.00000   -1.50000
AFIX   0
HKLF 4

REM  Boger26 in P-1 #2
REM R1 =  0.0424 for    3618 Fo > 4sig(Fo)  and  0.0643 for all    4889 data
REM    329 parameters refined using      0 restraints

END

WGHT      0.0490      0.3050

REM Highest difference peak  0.236,  deepest hole -0.236,  1-sigma level  0.048
Q1    1   0.3440  0.2734  0.7420  11.00000  0.05    0.24
Q2    1   0.1175  0.3133  0.5966  11.00000  0.05    0.23
Q3    1   0.3205  0.1545  0.7591  11.00000  0.05    0.23
Q4    1   0.1784 -0.0160  0.7747  11.00000  0.05    0.21
Q5    1   0.3866  0.3800  0.7440  11.00000  0.05    0.20
Q6    1   0.2683  0.4031  0.7771  11.00000  0.05    0.20
Q7    1   0.0189  0.3172  0.6485  11.00000  0.05    0.20
Q8    1   0.2393  0.2030  0.7177  11.00000  0.05    0.20
Q9    1   0.3821  0.3480  0.8056  11.00000  0.05    0.20
Q10   1   0.2654  0.4387  0.3977  11.00000  0.05    0.19
Q11   1   0.2027  0.5027  0.6445  11.00000  0.05    0.18
Q12   1   0.2946  0.2339  0.9436  11.00000  0.05    0.18
Q13   1   0.1970  0.3833  0.5281  11.00000  0.05    0.18
Q14   1   0.1740  0.4951  0.8026  11.00000  0.05    0.18
Q15   1   0.1805  0.4545  0.7348  11.00000  0.05    0.17
Q16   1   0.6414  0.0944  0.7059  11.00000  0.05    0.17
Q17   1   0.0021  0.1212  0.7035  11.00000  0.05    0.17
Q18   1   0.3892  0.6592  0.5799  11.00000  0.05    0.17
Q19   1   0.1642  0.3950  0.7943  11.00000  0.05    0.17
Q20   1   0.0675  0.7832  0.5810  11.00000  0.05    0.17
;
_shelx_res_checksum              65039
_shelx_SHELXL_version_number     2014/7
_olex2_submission_special_instructions 'No special instructions were received'
_exptl_crystal_recrystallization_method 'Vapour deposition'
####################################################################### 
# 
# This file contains crystal structure data downloaded from the 
# Cambridge Structural Database (CSD) hosted by the Cambridge 
# Crystallographic Data Centre (CCDC).
# 
# Full information about CCDC data access policies and citation 
# guidelines are available at http://www.ccdc.cam.ac.uk/access/V1 
# 
# Audit and citation data items may have been added by the CCDC. 
# Please retain this information to preserve the provenance of 
# this file and to allow appropriate attribution of the data. 
# 
#######################################################################

data_Boger47
_database_code_depnum_ccdc_archive 'CCDC 1475226'
_audit_update_record             
;
2016-04-19 deposited with the CCDC.
2016-11-03 downloaded from the CCDC.
;
_audit_creation_date             2016-04-19
_audit_creation_method           
;
Olex2 1.2-beta
(compiled 2016.02.19 svn.r3266 for OlexSys, GUI svn.r5155)
;
_chemical_name_common            ?
_chemical_name_systematic        ysl-acid-unnatural
_chemical_formula_moiety         'C24 H30 N2 O6, C H2 Cl2'
_chemical_formula_sum            'C25 H32 Cl2 N2 O6'
_chemical_formula_weight         527.42
_chemical_absolute_configuration ad
_chemical_melting_point          ?
loop_
_atom_type_symbol
_atom_type_description
_atom_type_scat_dispersion_real
_atom_type_scat_dispersion_imag
_atom_type_scat_source
C C 0.0181 0.0091 'International Tables Vol C Tables 4.2.6.8 and 6.1.1.4'
H H 0.0000 0.0000 'International Tables Vol C Tables 4.2.6.8 and 6.1.1.4'
Cl Cl 0.3639 0.7018 'International Tables Vol C Tables 4.2.6.8 and 6.1.1.4'
N N 0.0311 0.0180 'International Tables Vol C Tables 4.2.6.8 and 6.1.1.4'
O O 0.0492 0.0322 'International Tables Vol C Tables 4.2.6.8 and 6.1.1.4'

_shelx_space_group_comment       
;
The symmetry employed for this shelxl refinement is uniquely defined
by the following loop, which should always be used as a source of
symmetry information in preference to the above space-group names.
They are only intended as comments.
;
_space_group_crystal_system      orthorhombic
_space_group_IT_number           19
_space_group_name_H-M_alt        'P 21 21 21'
_space_group_name_Hall           'P 2ac 2ab'
loop_
_space_group_symop_operation_xyz
'x, y, z'
'-x+1/2, -y, z+1/2'
'-x, y+1/2, -z+1/2'
'x+1/2, -y+1/2, -z'

_cell_length_a                   7.8529(8)
_cell_length_b                   15.3187(15)
_cell_length_c                   20.944(2)
_cell_angle_alpha                90
_cell_angle_beta                 90
_cell_angle_gamma                90
_cell_volume                     2519.4(4)
_cell_formula_units_Z            4
_cell_measurement_reflns_used    6045
_cell_measurement_temperature    298.15
_cell_measurement_theta_max      52.791
_cell_measurement_theta_min      3.575
_shelx_estimated_absorpt_T_max   0.781
_shelx_estimated_absorpt_T_min   0.586
_exptl_absorpt_coefficient_mu    2.686
_exptl_absorpt_correction_T_max  0.9952
_exptl_absorpt_correction_T_min  0.8020
_exptl_absorpt_correction_type   multi-scan
_exptl_absorpt_process_details   
;
SADABS-2014/5 (Bruker,2014/5) was used for absorption correction.
wR2(int) was 0.1212 before and 0.0838 after correction.
The Ratio of minimum to maximum transmission is 0.8059.
The \l/2 correction factor is Not present.
;
_exptl_absorpt_special_details   ?
_exptl_crystal_colour            Colorless
_exptl_crystal_colour_primary    Colorless
_exptl_crystal_density_diffrn    1.390
_exptl_crystal_density_meas      ?
_exptl_crystal_density_method    ?
_exptl_crystal_description       prism
_exptl_crystal_F_000             1112
_exptl_crystal_size_max          0.223
_exptl_crystal_size_mid          0.188
_exptl_crystal_size_min          0.097
_exptl_transmission_factor_max   ?
_exptl_transmission_factor_min   ?
_diffrn_reflns_av_R_equivalents  0.0807
_diffrn_reflns_av_unetI/netI     0.0635
_diffrn_reflns_Laue_measured_fraction_full 0.993
_diffrn_reflns_Laue_measured_fraction_max 0.993
_diffrn_reflns_limit_h_max       8
_diffrn_reflns_limit_h_min       -8
_diffrn_reflns_limit_k_max       15
_diffrn_reflns_limit_k_min       -16
_diffrn_reflns_limit_l_max       23
_diffrn_reflns_limit_l_min       -23
_diffrn_reflns_number            18667
_diffrn_reflns_point_group_measured_fraction_full 0.991
_diffrn_reflns_point_group_measured_fraction_max 0.991
_diffrn_reflns_theta_full        59.122
_diffrn_reflns_theta_max         59.122
_diffrn_reflns_theta_min         3.575
_diffrn_ambient_temperature      298.15
_diffrn_detector                 'Bruker Platinum135 CCD'
_diffrn_detector_area_resol_mean 7.9
_diffrn_detector_type            'CCD Area Detector'
_diffrn_measured_fraction_theta_full 0.993
_diffrn_measured_fraction_theta_max 0.993
_diffrn_measurement_device       'Fixed Chi Three-Circle Diffractometer'
_diffrn_measurement_device_type  'Bruker D8 Pt-135'
_diffrn_measurement_method       '\w and \f scans'
_diffrn_radiation_monochromator  'Multilayer Mirrors'
_diffrn_radiation_probe          X-ray
_diffrn_radiation_type           CuK\a
_diffrn_radiation_wavelength     1.54178
_diffrn_source                   'Micro Focus Rotating Anode'
_diffrn_source_type              'Bruker FR-591'
_diffrn_special_details          ?
_diffrn_standards_number         0
_reflns_Friedel_coverage         0.729
_reflns_Friedel_fraction_full    0.988
_reflns_Friedel_fraction_max     0.988
_reflns_number_gt                2521
_reflns_number_total             3603
_reflns_special_details          
;
 Reflections were merged by SHELXL according to the crystal
 class for the calculation of statistics and refinement.
 
 _reflns_Friedel_fraction is defined as the number of unique
 Friedel pairs measured divided by the number that would be
 possible theoretically, ignoring centric projections and
 systematic absences.
;
_reflns_threshold_expression     'I > 2\s(I)'
_computing_cell_refinement       'SAINT v8.37A (Bruker, 2016)'
_computing_data_collection       'APEX3 v2016.1-0 (Bruker, 2016)'
_computing_data_reduction        'SAINT v8.37A (Bruker, 2016)'
_computing_molecular_graphics    'Olex2 (Dolomanov et al., 2009)'
_computing_publication_material  'Olex2 (Dolomanov et al., 2009)'
_computing_structure_refinement  'ShelXL (Sheldrick, 2015)'
_computing_structure_solution    'ShelXT (Sheldrick, 2015)'
_refine_diff_density_max         0.326
_refine_diff_density_min         -0.374
_refine_diff_density_rms         0.053
_refine_ls_abs_structure_details 
;
 Flack x determined using 827 quotients [(I+)-(I-)]/[(I+)+(I-)]
 (Parsons, Flack and Wagner, Acta Cryst. B69 (2013) 249-259).
;
_refine_ls_abs_structure_Flack   0.02(2)
_refine_ls_extinction_coef       .
_refine_ls_extinction_method     none
_refine_ls_goodness_of_fit_ref   1.027
_refine_ls_hydrogen_treatment    constr
_refine_ls_matrix_type           full
_refine_ls_number_parameters     341
_refine_ls_number_reflns         3603
_refine_ls_number_restraints     22
_refine_ls_R_factor_all          0.0950
_refine_ls_R_factor_gt           0.0631
_refine_ls_restrained_S_all      1.082
_refine_ls_shift/su_max          0.000
_refine_ls_shift/su_mean         0.000
_refine_ls_structure_factor_coef Fsqd
_refine_ls_weighting_details     
'w=1/[\s^2^(Fo^2^)+(0.1059P)^2^+0.6059P] where P=(Fo^2^+2Fc^2^)/3'
_refine_ls_weighting_scheme      calc
_refine_ls_wR_factor_gt          0.1638
_refine_ls_wR_factor_ref         0.1842
_refine_special_details          ?
_olex2_refinement_description    
;
1. Fixed Uiso
 At 1.2 times of:
  All C(H) groups, All C(H,H) groups, All C(H,H,H,H) groups
 At 1.5 times of:
  All C(H,H,H) groups, All O(H) groups
2. Restrained distances
 Cl2S-C1S = Cl2B-C1S = Cl1S-C1S = Cl1B-C1S
 1.8 with sigma of 0.02
3. Rigid body (RIGU) restrains
 Cl1S, Cl2S, Cl1B, Cl2B, C1S
 with sigma for 1-2 distances of 0.002 and sigma for 1-3 distances of 0.002
4. Others
 Sof(Cl1S)=Sof(Cl2S)=Sof(H1SD)=Sof(H1SC)=1-FVAR(1)
 Sof(Cl1B)=Sof(Cl2B)=Sof(H1SB)=Sof(H1SA)=FVAR(1)
5.a Ternary CH refined with riding coordinates:
 C5(H5), C7(H7), C9(H9)
5.b Secondary CH2 refined with riding coordinates:
 C1(H1A,H1B), C11(H11A,H11B), C13(H13A,H13B), C14(H14A,H14B), C1S(H1SB,H1SA),
 C1S(H1SD,H1SC)
5.c Aromatic/amide H refined with riding coordinates:
 C2(H2), C3(H3A), C17(H17), C19(H19), C20(H20)
5.d Idealised Me refined as rotating group:
 C12(H12A,H12B,H12C), C22(H22A,H22B,H22C), C23(H23A,H23B,H23C), C24(H24A,H24B,
 H24C)
5.e Idealised tetrahedral OH refined as rotating group:
 O1(H1), O3(H3)
;
_atom_sites_solution_hydrogens   geom
_atom_sites_solution_primary     direct
_atom_sites_solution_secondary   difmap
loop_
_atom_site_label
_atom_site_type_symbol
_atom_site_fract_x
_atom_site_fract_y
_atom_site_fract_z
_atom_site_U_iso_or_equiv
_atom_site_adp_type
_atom_site_occupancy
_atom_site_site_symmetry_order
_atom_site_calc_flag
_atom_site_refinement_flags_posn
_atom_site_refinement_flags_adp
_atom_site_refinement_flags_occupancy
_atom_site_disorder_assembly
_atom_site_disorder_group
O1 O 0.4330(6) 1.1075(3) 0.4703(2) 0.0537(12) Uani 1 1 d . . . . .
H1 H 0.3758 1.1126 0.5029 0.081 Uiso 1 1 calc GR . . . .
O2 O 0.6672(7) 1.2456(4) 0.4952(3) 0.0767(16) Uani 1 1 d . . . . .
O3 O 0.8381(7) 1.2291(3) 0.5775(2) 0.0670(14) Uani 1 1 d . . . . .
H3 H 0.8812 1.2737 0.5632 0.100 Uiso 1 1 calc GR . . . .
O4 O 0.8842(9) 0.6674(4) 0.6227(3) 0.0874(18) Uani 1 1 d . . . . .
O5 O 0.6527(7) 1.0903(4) 0.3742(3) 0.0801(17) Uani 1 1 d . . . . .
O6 O 0.8702(6) 1.0853(3) 0.4425(2) 0.0582(13) Uani 1 1 d . . . . .
N1 N 0.2725(7) 1.0614(4) 0.5770(3) 0.0586(16) Uani 1 1 d . . . . .
N2 N 0.7226(7) 0.9167(4) 0.4970(3) 0.0542(15) Uani 1 1 d . . . . .
C1 C 0.1989(10) 1.1247(5) 0.6222(4) 0.067(2) Uani 1 1 d . . . . .
H1A H 0.1483 1.0941 0.6581 0.081 Uiso 1 1 calc R . . . .
H1B H 0.1106 1.1585 0.6013 0.081 Uiso 1 1 calc R . . . .
C2 C 0.3351(10) 1.1831(5) 0.6449(4) 0.066(2) Uani 1 1 d . . . . .
H2 H 0.3030 1.2345 0.6653 0.079 Uiso 1 1 calc R . . . .
C3 C 0.4972(10) 1.1678(5) 0.6385(3) 0.062(2) Uani 1 1 d . . . . .
H3A H 0.5724 1.2108 0.6521 0.075 Uiso 1 1 calc R . . . .
C4 C 0.5726(8) 1.0856(4) 0.6107(3) 0.0459(16) Uani 1 1 d . . . . .
C5 C 0.4281(8) 1.0189(4) 0.6000(3) 0.0500(17) Uani 1 1 d . . . . .
H5 H 0.4018 0.9928 0.6415 0.060 Uiso 1 1 calc R . . . .
C6 C 0.4565(8) 0.9436(4) 0.5526(3) 0.0495(17) Uani 1 1 d . . . . .
C7 C 0.5626(9) 0.9684(4) 0.4927(3) 0.0509(17) Uani 1 1 d . . . . .
H7 H 0.4999 0.9486 0.4549 0.061 Uiso 1 1 calc R . . . .
C8 C 0.5931(8) 1.0686(4) 0.4858(3) 0.0486(17) Uani 1 1 d . . . . .
C9 C 0.6746(8) 1.1043(4) 0.5471(3) 0.0419(15) Uani 1 1 d . . . . .
H9 H 0.7832 1.0734 0.5516 0.050 Uiso 1 1 calc R . . . .
C10 C 0.7207(9) 1.1997(5) 0.5368(3) 0.0549(18) Uani 1 1 d . . . . .
C11 C 0.7056(9) 1.0485(5) 0.6587(3) 0.0575(18) Uani 1 1 d . . . . .
H11A H 0.7500 0.9944 0.6414 0.069 Uiso 1 1 calc R . . . .
H11B H 0.7998 1.0893 0.6613 0.069 Uiso 1 1 calc R . . . .
C12 C 0.6428(12) 1.0305(7) 0.7266(4) 0.083(3) Uani 1 1 d . . . . .
H12A H 0.5656 0.9819 0.7261 0.124 Uiso 1 1 calc GR . . . .
H12B H 0.5852 1.0812 0.7428 0.124 Uiso 1 1 calc GR . . . .
H12C H 0.7381 1.0171 0.7536 0.124 Uiso 1 1 calc GR . . . .
C13 C 0.2668(9) 0.9166(6) 0.5349(5) 0.076(2) Uani 1 1 d . . . . .
H13A H 0.2542 0.9107 0.4891 0.091 Uiso 1 1 calc R . . . .
H13B H 0.2372 0.8615 0.5549 0.091 Uiso 1 1 calc R . . . .
C14 C 0.1540(9) 0.9894(6) 0.5599(4) 0.071(2) Uani 1 1 d . . . . .
H14A H 0.0742 1.0083 0.5273 0.085 Uiso 1 1 calc R . . . .
H14B H 0.0905 0.9702 0.5971 0.085 Uiso 1 1 calc R . . . .
C15 C 0.5547(9) 0.8688(4) 0.5811(3) 0.0524(18) Uani 1 1 d . . . . .
C16 C 0.7045(9) 0.8561(5) 0.5457(3) 0.0534(17) Uani 1 1 d . . . . .
C17 C 0.8138(10) 0.7870(5) 0.5607(4) 0.060(2) Uani 1 1 d . . . . .
H17 H 0.9117 0.7772 0.5368 0.071 Uiso 1 1 calc R . . . .
C18 C 0.7737(11) 0.7331(5) 0.6119(4) 0.063(2) Uani 1 1 d . . . . .
C19 C 0.6263(12) 0.7478(5) 0.6477(4) 0.074(2) Uani 1 1 d . . . . .
H19 H 0.6009 0.7120 0.6823 0.088 Uiso 1 1 calc R . . . .
C20 C 0.5168(10) 0.8166(5) 0.6313(4) 0.071(2) Uani 1 1 d . . . . .
H20 H 0.4183 0.8263 0.6549 0.085 Uiso 1 1 calc R . . . .
C21 C 0.7039(10) 1.0829(5) 0.4271(4) 0.0599(19) Uani 1 1 d . . . . .
C22 C 0.7965(12) 0.8854(5) 0.4373(4) 0.075(2) Uani 1 1 d . . . . .
H22A H 0.7459 0.8304 0.4261 0.112 Uiso 1 1 calc GR . . . .
H22B H 0.9171 0.8780 0.4425 0.112 Uiso 1 1 calc GR . . . .
H22C H 0.7750 0.9270 0.4040 0.112 Uiso 1 1 calc GR . . . .
C23 C 0.8406(14) 0.6030(6) 0.6696(5) 0.102(3) Uani 1 1 d . . . . .
H23A H 0.7312 0.5785 0.6597 0.153 Uiso 1 1 calc GR . . . .
H23B H 0.8366 0.6298 0.7111 0.153 Uiso 1 1 calc GR . . . .
H23C H 0.9249 0.5576 0.6696 0.153 Uiso 1 1 calc GR . . . .
C24 C 0.9908(10) 1.0914(6) 0.3910(4) 0.077(2) Uani 1 1 d . . . . .
H24A H 0.9439 1.1266 0.3574 0.116 Uiso 1 1 calc GR . . . .
H24B H 1.0150 1.0341 0.3750 0.116 Uiso 1 1 calc GR . . . .
H24C H 1.0940 1.1177 0.4063 0.116 Uiso 1 1 calc GR . . . .
Cl1S Cl 0.785(3) 0.4104(13) 0.7406(10) 0.194(8) Uani 0.54(3) 1 d D U P A 1
Cl2S Cl 0.889(3) 0.2403(11) 0.7606(10) 0.261(10) Uani 0.54(3) 1 d D U P A 1
Cl1B Cl 0.889(3) 0.4230(7) 0.7737(9) 0.147(6) Uani 0.46(3) 1 d D U P A 2
Cl2B Cl 0.831(3) 0.2392(8) 0.7563(5) 0.151(5) Uani 0.46(3) 1 d D U P A 2
C1S C 0.956(2) 0.3316(8) 0.7385(8) 0.190(6) Uani 1 1 d D U . . .
H1SB H 1.0009 0.3274 0.6955 0.228 Uiso 0.46(3) 1 calc R . P A 1
H1SA H 1.0473 0.3505 0.7665 0.228 Uiso 0.46(3) 1 calc R . P A 1
H1SD H 1.0724 0.3204 0.7516 0.228 Uiso 0.54(3) 1 calc R . P A 2
H1SC H 0.9561 0.3404 0.6927 0.228 Uiso 0.54(3) 1 calc R . P A 2

loop_
_atom_site_aniso_label
_atom_site_aniso_U_11
_atom_site_aniso_U_22
_atom_site_aniso_U_33
_atom_site_aniso_U_23
_atom_site_aniso_U_13
_atom_site_aniso_U_12
O1 0.044(3) 0.060(3) 0.056(3) 0.008(2) -0.003(2) 0.010(2)
O2 0.082(4) 0.055(3) 0.092(4) 0.021(3) -0.021(3) -0.006(3)
O3 0.059(3) 0.067(3) 0.075(3) 0.012(3) -0.007(3) -0.008(3)
O4 0.108(5) 0.072(4) 0.082(4) 0.014(3) 0.002(3) 0.033(4)
O5 0.073(4) 0.114(5) 0.053(3) 0.012(3) -0.002(3) 0.000(4)
O6 0.053(3) 0.066(3) 0.055(3) -0.002(2) 0.006(2) 0.003(2)
N1 0.043(3) 0.066(4) 0.067(4) 0.009(3) -0.001(3) 0.008(3)
N2 0.047(3) 0.048(4) 0.068(4) 0.000(3) 0.013(3) 0.012(3)
C1 0.051(5) 0.065(5) 0.086(5) 0.010(4) 0.019(4) 0.024(4)
C2 0.061(5) 0.055(5) 0.082(5) -0.004(4) 0.023(4) 0.008(4)
C3 0.068(5) 0.053(5) 0.066(5) 0.000(4) 0.022(4) 0.001(4)
C4 0.038(3) 0.051(4) 0.048(4) 0.000(3) 0.003(3) 0.007(3)
C5 0.042(4) 0.051(4) 0.057(4) 0.000(3) 0.000(3) 0.012(3)
C6 0.036(3) 0.048(4) 0.064(4) 0.001(3) 0.003(3) -0.005(3)
C7 0.052(4) 0.048(4) 0.052(4) -0.005(3) -0.004(3) -0.001(4)
C8 0.040(4) 0.049(4) 0.057(4) 0.002(3) 0.002(3) 0.001(3)
C9 0.040(3) 0.039(4) 0.046(4) 0.000(3) 0.000(3) 0.006(3)
C10 0.042(4) 0.063(5) 0.060(4) 0.000(4) 0.001(4) -0.001(4)
C11 0.054(4) 0.067(5) 0.052(4) 0.004(3) -0.008(4) 0.000(4)
C12 0.077(5) 0.111(7) 0.060(5) 0.018(5) 0.002(4) -0.009(5)
C13 0.041(4) 0.075(6) 0.112(6) -0.019(5) -0.004(4) -0.003(4)
C14 0.041(4) 0.085(6) 0.085(5) 0.003(5) 0.001(4) 0.000(4)
C15 0.050(4) 0.043(4) 0.064(4) 0.004(3) 0.000(4) 0.008(4)
C16 0.050(4) 0.052(4) 0.058(4) 0.001(3) 0.005(4) -0.002(4)
C17 0.056(4) 0.052(4) 0.071(5) -0.003(4) 0.007(4) 0.018(4)
C18 0.074(5) 0.049(5) 0.067(5) -0.003(4) -0.001(4) 0.018(4)
C19 0.097(7) 0.054(5) 0.070(5) 0.010(4) 0.007(5) 0.002(5)
C20 0.064(5) 0.062(5) 0.086(6) 0.006(4) 0.028(4) 0.006(4)
C21 0.059(5) 0.053(5) 0.067(5) 0.000(4) 0.001(4) 0.001(4)
C22 0.087(6) 0.068(5) 0.070(5) -0.002(4) 0.031(5) 0.014(5)
C23 0.122(8) 0.080(7) 0.103(7) 0.026(6) -0.001(6) 0.026(7)
C24 0.066(5) 0.078(6) 0.087(6) 0.005(5) 0.028(5) -0.001(5)
Cl1S 0.239(15) 0.179(9) 0.165(11) 0.065(8) 0.089(11) 0.088(10)
Cl2S 0.196(12) 0.159(7) 0.43(3) 0.071(10) -0.019(11) 0.031(7)
Cl1B 0.197(13) 0.097(5) 0.147(10) -0.016(5) 0.056(9) -0.023(5)
Cl2B 0.201(12) 0.119(6) 0.134(8) -0.047(5) 0.015(6) -0.021(7)
C1S 0.202(10) 0.119(5) 0.248(14) -0.021(6) 0.070(9) 0.015(6)

_geom_special_details            
;
 All esds (except the esd in the dihedral angle between two l.s. planes)
 are estimated using the full covariance matrix.  The cell esds are taken
 into account individually in the estimation of esds in distances, angles
 and torsion angles; correlations between esds in cell parameters are only
 used when they are defined by crystal symmetry.  An approximate (isotropic)
 treatment of cell esds is used for estimating esds involving l.s. planes.
;
loop_
_geom_bond_atom_site_label_1
_geom_bond_atom_site_label_2
_geom_bond_distance
_geom_bond_site_symmetry_2
_geom_bond_publ_flag
O1 H1 0.8200 . ?
O1 C8 1.428(8) . ?
O2 C10 1.195(8) . ?
O3 H3 0.8200 . ?
O3 C10 1.334(8) . ?
O4 C18 1.348(9) . ?
O4 C23 1.434(10) . ?
O5 C21 1.184(9) . ?
O6 C21 1.346(9) . ?
O6 C24 1.437(9) . ?
N1 C1 1.473(9) . ?
N1 C5 1.466(8) . ?
N1 C14 1.487(10) . ?
N2 C7 1.489(8) . ?
N2 C16 1.385(9) . ?
N2 C22 1.460(9) . ?
C1 H1A 0.9700 . ?
C1 H1B 0.9700 . ?
C1 C2 1.473(11) . ?
C2 H2 0.9300 . ?
C2 C3 1.302(10) . ?
C3 H3A 0.9300 . ?
C3 C4 1.507(10) . ?
C4 C5 1.543(10) . ?
C4 C9 1.580(9) . ?
C4 C11 1.559(9) . ?
C5 H5 0.9800 . ?
C5 C6 1.537(10) . ?
C6 C7 1.553(9) . ?
C6 C13 1.590(9) . ?
C6 C15 1.505(10) . ?
C7 H7 0.9800 . ?
C7 C8 1.561(9) . ?
C8 C9 1.534(9) . ?
C8 C21 1.523(10) . ?
C9 H9 0.9800 . ?
C9 C10 1.520(10) . ?
C11 H11A 0.9700 . ?
C11 H11B 0.9700 . ?
C11 C12 1.530(10) . ?
C12 H12A 0.9600 . ?
C12 H12B 0.9600 . ?
C12 H12C 0.9600 . ?
C13 H13A 0.9700 . ?
C13 H13B 0.9700 . ?
C13 C14 1.518(11) . ?
C14 H14A 0.9700 . ?
C14 H14B 0.9700 . ?
C15 C16 1.405(10) . ?
C15 C20 1.354(10) . ?
C16 C17 1.399(10) . ?
C17 H17 0.9300 . ?
C17 C18 1.390(11) . ?
C18 C19 1.397(11) . ?
C19 H19 0.9300 . ?
C19 C20 1.403(11) . ?
C20 H20 0.9300 . ?
C22 H22A 0.9600 . ?
C22 H22B 0.9600 . ?
C22 H22C 0.9600 . ?
C23 H23A 0.9600 . ?
C23 H23B 0.9600 . ?
C23 H23C 0.9600 . ?
C24 H24A 0.9600 . ?
C24 H24B 0.9600 . ?
C24 H24C 0.9600 . ?
Cl1S C1S 1.806(16) . ?
Cl2S C1S 1.565(19) . ?
Cl1B C1S 1.666(15) . ?
Cl2B C1S 1.762(18) . ?
C1S H1SB 0.9700 . ?
C1S H1SA 0.9700 . ?
C1S H1SD 0.9700 . ?
C1S H1SC 0.9700 . ?

loop_
_geom_angle_atom_site_label_1
_geom_angle_atom_site_label_2
_geom_angle_atom_site_label_3
_geom_angle
_geom_angle_site_symmetry_1
_geom_angle_site_symmetry_3
_geom_angle_publ_flag
C8 O1 H1 109.5 . . ?
C10 O3 H3 109.5 . . ?
C18 O4 C23 118.4(7) . . ?
C21 O6 C24 117.5(6) . . ?
C1 N1 C14 113.4(6) . . ?
C5 N1 C1 114.1(6) . . ?
C5 N1 C14 105.7(5) . . ?
C16 N2 C7 108.3(5) . . ?
C16 N2 C22 116.8(6) . . ?
C22 N2 C7 117.3(6) . . ?
N1 C1 H1A 109.9 . . ?
N1 C1 H1B 109.9 . . ?
N1 C1 C2 108.8(6) . . ?
H1A C1 H1B 108.3 . . ?
C2 C1 H1A 109.9 . . ?
C2 C1 H1B 109.9 . . ?
C1 C2 H2 117.7 . . ?
C3 C2 C1 124.5(8) . . ?
C3 C2 H2 117.7 . . ?
C2 C3 H3A 117.5 . . ?
C2 C3 C4 125.1(8) . . ?
C4 C3 H3A 117.5 . . ?
C3 C4 C5 108.7(5) . . ?
C3 C4 C9 111.9(5) . . ?
C3 C4 C11 108.6(6) . . ?
C5 C4 C9 111.7(5) . . ?
C5 C4 C11 110.2(5) . . ?
C11 C4 C9 105.7(5) . . ?
N1 C5 C4 111.5(5) . . ?
N1 C5 H5 107.2 . . ?
N1 C5 C6 104.1(5) . . ?
C4 C5 H5 107.2 . . ?
C6 C5 C4 119.0(5) . . ?
C6 C5 H5 107.2 . . ?
C5 C6 C7 114.5(5) . . ?
C5 C6 C13 102.1(5) . . ?
C7 C6 C13 112.2(6) . . ?
C15 C6 C5 113.0(5) . . ?
C15 C6 C7 103.4(5) . . ?
C15 C6 C13 112.0(6) . . ?
N2 C7 C6 105.9(5) . . ?
N2 C7 H7 107.9 . . ?
N2 C7 C8 113.6(5) . . ?
C6 C7 H7 107.9 . . ?
C6 C7 C8 113.4(5) . . ?
C8 C7 H7 107.9 . . ?
O1 C8 C7 107.2(5) . . ?
O1 C8 C9 114.2(5) . . ?
O1 C8 C21 105.0(5) . . ?
C9 C8 C7 109.7(5) . . ?
C21 C8 C7 107.7(5) . . ?
C21 C8 C9 112.7(6) . . ?
C4 C9 H9 105.8 . . ?
C8 C9 C4 115.4(5) . . ?
C8 C9 H9 105.8 . . ?
C10 C9 C4 114.5(5) . . ?
C10 C9 C8 108.9(5) . . ?
C10 C9 H9 105.8 . . ?
O2 C10 O3 120.6(7) . . ?
O2 C10 C9 125.8(7) . . ?
O3 C10 C9 113.5(6) . . ?
C4 C11 H11A 108.1 . . ?
C4 C11 H11B 108.1 . . ?
H11A C11 H11B 107.3 . . ?
C12 C11 C4 116.7(6) . . ?
C12 C11 H11A 108.1 . . ?
C12 C11 H11B 108.1 . . ?
C11 C12 H12A 109.5 . . ?
C11 C12 H12B 109.5 . . ?
C11 C12 H12C 109.5 . . ?
H12A C12 H12B 109.5 . . ?
H12A C12 H12C 109.5 . . ?
H12B C12 H12C 109.5 . . ?
C6 C13 H13A 110.5 . . ?
C6 C13 H13B 110.5 . . ?
H13A C13 H13B 108.7 . . ?
C14 C13 C6 106.0(6) . . ?
C14 C13 H13A 110.5 . . ?
C14 C13 H13B 110.5 . . ?
N1 C14 C13 105.3(6) . . ?
N1 C14 H14A 110.7 . . ?
N1 C14 H14B 110.7 . . ?
C13 C14 H14A 110.7 . . ?
C13 C14 H14B 110.7 . . ?
H14A C14 H14B 108.8 . . ?
C16 C15 C6 108.9(6) . . ?
C20 C15 C6 130.2(7) . . ?
C20 C15 C16 120.9(7) . . ?
N2 C16 C15 112.5(6) . . ?
N2 C16 C17 127.6(6) . . ?
C17 C16 C15 120.0(6) . . ?
C16 C17 H17 120.5 . . ?
C18 C17 C16 119.0(7) . . ?
C18 C17 H17 120.5 . . ?
O4 C18 C17 115.3(7) . . ?
O4 C18 C19 124.3(7) . . ?
C17 C18 C19 120.4(7) . . ?
C18 C19 H19 120.1 . . ?
C18 C19 C20 119.9(7) . . ?
C20 C19 H19 120.1 . . ?
C15 C20 C19 119.9(7) . . ?
C15 C20 H20 120.0 . . ?
C19 C20 H20 120.0 . . ?
O5 C21 O6 123.5(7) . . ?
O5 C21 C8 125.1(7) . . ?
O6 C21 C8 111.4(6) . . ?
N2 C22 H22A 109.5 . . ?
N2 C22 H22B 109.5 . . ?
N2 C22 H22C 109.5 . . ?
H22A C22 H22B 109.5 . . ?
H22A C22 H22C 109.5 . . ?
H22B C22 H22C 109.5 . . ?
O4 C23 H23A 109.5 . . ?
O4 C23 H23B 109.5 . . ?
O4 C23 H23C 109.5 . . ?
H23A C23 H23B 109.5 . . ?
H23A C23 H23C 109.5 . . ?
H23B C23 H23C 109.5 . . ?
O6 C24 H24A 109.5 . . ?
O6 C24 H24B 109.5 . . ?
O6 C24 H24C 109.5 . . ?
H24A C24 H24B 109.5 . . ?
H24A C24 H24C 109.5 . . ?
H24B C24 H24C 109.5 . . ?
Cl1S C1S H1SB 109.7 . . ?
Cl1S C1S H1SA 109.7 . . ?
Cl2S C1S Cl1S 109.8(12) . . ?
Cl2S C1S H1SB 109.7 . . ?
Cl2S C1S H1SA 109.7 . . ?
Cl1B C1S Cl2B 114.0(9) . . ?
Cl1B C1S H1SD 108.7 . . ?
Cl1B C1S H1SC 108.7 . . ?
Cl2B C1S H1SD 108.7 . . ?
Cl2B C1S H1SC 108.7 . . ?
H1SB C1S H1SA 108.2 . . ?
H1SD C1S H1SC 107.6 . . ?

loop_
_geom_hbond_atom_site_label_D
_geom_hbond_atom_site_label_H
_geom_hbond_atom_site_label_A
_geom_hbond_distance_DH
_geom_hbond_distance_HA
_geom_hbond_distance_DA
_geom_hbond_angle_DHA
_geom_hbond_site_symmetry_A
O1 H1 N1 0.82 1.92 2.661(7) 149.8 .
O3 H3 O1 0.82 1.99 2.797(7) 167.2 4_576

_shelx_res_file                  
;
    boger47.res created by SHELXL-2014/7

TITL Boger47 in P212121 #19
REM SHELXT solution in P2(1)2(1)2(1)
REM R1 0.202, Rweak 0.051, Alpha 0.011, Orientation as input
REM Flack x = -0.576 ( 0.248 ) from Parsons' quotients
REM Formula found by SHELXT: C24 N4 O6
CELL 1.54178 7.8529 15.3187 20.9435 90 90 90
ZERR 4 0.0008 0.0015 0.002 0 0 0
LATT -1
SYMM 0.5-X,-Y,0.5+Z
SYMM -X,0.5+Y,0.5-Z
SYMM 0.5+X,0.5-Y,-Z
SFAC C H Cl N O
UNIT 100 128 8 8 24
EQIV $1 0.5+X,2.5-Y,1-Z
DFIX 1.8 Cl2S C1S Cl2B C1S Cl1S C1S Cl1B C1S
RIGU 0.002 0.002 Cl1S Cl2S Cl1B Cl2B C1S

L.S. 10
PLAN  20
SIZE 0.223 0.188 0.097
TEMP 25
HTAB O1 N1
HTAB O3 O1_$1
BOND $H
ACTA 136
fmap 2
OMIT 0 2 1
REM <olex2.extras>
REM <HklSrc "%.\\Boger47.hkl">
REM </olex2.extras>

WGHT    0.105900    0.605900
FVAR       0.55202   0.46219
O1    5    0.433011    1.107484    0.470333    11.00000    0.04419    0.06044 =
         0.05643    0.00760   -0.00266    0.01019
AFIX 147
H1    2    0.375787    1.112633    0.502866    11.00000   -1.50000
AFIX   0
O2    5    0.667167    1.245574    0.495241    11.00000    0.08235    0.05546 =
         0.09224    0.02081   -0.02115   -0.00553
O3    5    0.838081    1.229104    0.577491    11.00000    0.05923    0.06682 =
         0.07491    0.01157   -0.00658   -0.00785
AFIX 147
H3    2    0.881207    1.273746    0.563164    11.00000   -1.50000
AFIX   0
O4    5    0.884208    0.667388    0.622725    11.00000    0.10787    0.07207 =
         0.08219    0.01438    0.00236    0.03305
O5    5    0.652658    1.090336    0.374218    11.00000    0.07345    0.11410 =
         0.05269    0.01219   -0.00250    0.00017
O6    5    0.870233    1.085330    0.442479    11.00000    0.05291    0.06620 =
         0.05549   -0.00160    0.00577    0.00311
N1    4    0.272509    1.061436    0.577036    11.00000    0.04291    0.06596 =
         0.06680    0.00907   -0.00125    0.00785
N2    4    0.722633    0.916665    0.497013    11.00000    0.04682    0.04776 =
         0.06788    0.00007    0.01273    0.01191
C1    1    0.198916    1.124690    0.622228    11.00000    0.05073    0.06470 =
         0.08598    0.01035    0.01900    0.02357
AFIX  23
H1A   2    0.148292    1.094136    0.658079    11.00000   -1.20000
H1B   2    0.110612    1.158461    0.601284    11.00000   -1.20000
AFIX   0
C2    1    0.335111    1.183123    0.644929    11.00000    0.06138    0.05499 =
         0.08197   -0.00429    0.02293    0.00822
AFIX  43
H2    2    0.303025    1.234531    0.665256    11.00000   -1.20000
AFIX   0
C3    1    0.497240    1.167759    0.638499    11.00000    0.06814    0.05290 =
         0.06560   -0.00004    0.02167    0.00118
AFIX  43
H3A   2    0.572432    1.210800    0.652133    11.00000   -1.20000
AFIX   0
C4    1    0.572599    1.085641    0.610677    11.00000    0.03837    0.05102 =
         0.04845   -0.00028    0.00323    0.00674
C5    1    0.428141    1.018928    0.599957    11.00000    0.04157    0.05142 =
         0.05690    0.00009    0.00021    0.01161
AFIX  13
H5    2    0.401814    0.992788    0.641508    11.00000   -1.20000
AFIX   0
C6    1    0.456542    0.943610    0.552633    11.00000    0.03613    0.04799 =
         0.06435    0.00101    0.00265   -0.00480
C7    1    0.562556    0.968411    0.492707    11.00000    0.05223    0.04849 =
         0.05189   -0.00460   -0.00408   -0.00067
AFIX  13
H7    2    0.499922    0.948582    0.454923    11.00000   -1.20000
AFIX   0
C8    1    0.593053    1.068645    0.485848    11.00000    0.04032    0.04889 =
         0.05656    0.00212    0.00190    0.00078
C9    1    0.674621    1.104324    0.547081    11.00000    0.04015    0.03922 =
         0.04639   -0.00044   -0.00040    0.00600
AFIX  13
H9    2    0.783170    1.073375    0.551611    11.00000   -1.20000
AFIX   0
C10   1    0.720660    1.199690    0.536792    11.00000    0.04212    0.06253 =
         0.06019    0.00025    0.00089   -0.00052
C11   1    0.705611    1.048454    0.658746    11.00000    0.05399    0.06694 =
         0.05156    0.00438   -0.00769    0.00040
AFIX  23
H11A  2    0.750022    0.994355    0.641367    11.00000   -1.20000
H11B  2    0.799782    1.089282    0.661297    11.00000   -1.20000
AFIX   0
C12   1    0.642754    1.030469    0.726635    11.00000    0.07701    0.11137 =
         0.06016    0.01839    0.00168   -0.00901
AFIX 137
H12A  2    0.565554    0.981882    0.726143    11.00000   -1.50000
H12B  2    0.585156    1.081158    0.742764    11.00000   -1.50000
H12C  2    0.738113    1.017085    0.753594    11.00000   -1.50000
AFIX   0
C13   1    0.266820    0.916603    0.534942    11.00000    0.04089    0.07499 =
         0.11223   -0.01895   -0.00426   -0.00327
AFIX  23
H13A  2    0.254217    0.910650    0.489074    11.00000   -1.20000
H13B  2    0.237164    0.861526    0.554905    11.00000   -1.20000
AFIX   0
C14   1    0.154027    0.989439    0.559912    11.00000    0.04146    0.08539 =
         0.08478    0.00323    0.00133   -0.00039
AFIX  23
H14A  2    0.074232    1.008263    0.527349    11.00000   -1.20000
H14B  2    0.090530    0.970218    0.597068    11.00000   -1.20000
AFIX   0
C15   1    0.554664    0.868761    0.581127    11.00000    0.05049    0.04307 =
         0.06371    0.00355    0.00044    0.00797
C16   1    0.704508    0.856102    0.545668    11.00000    0.04982    0.05226 =
         0.05812    0.00136    0.00512   -0.00153
C17   1    0.813770    0.786967    0.560697    11.00000    0.05632    0.05188 =
         0.07053   -0.00305    0.00727    0.01815
AFIX  43
H17   2    0.911710    0.777206    0.536775    11.00000   -1.20000
AFIX   0
C18   1    0.773688    0.733090    0.611934    11.00000    0.07411    0.04858 =
         0.06689   -0.00340   -0.00073    0.01762
C19   1    0.626347    0.747755    0.647699    11.00000    0.09712    0.05385 =
         0.06979    0.01033    0.00659    0.00245
AFIX  43
H19   2    0.600900    0.711997    0.682292    11.00000   -1.20000
AFIX   0
C20   1    0.516776    0.816569    0.631320    11.00000    0.06382    0.06237 =
         0.08551    0.00577    0.02781    0.00614
AFIX  43
H20   2    0.418264    0.826308    0.654914    11.00000   -1.20000
AFIX   0
C21   1    0.703903    1.082937    0.427093    11.00000    0.05909    0.05332 =
         0.06726    0.00044    0.00133    0.00101
C22   1    0.796468    0.885355    0.437290    11.00000    0.08667    0.06796 =
         0.06957   -0.00207    0.03060    0.01428
AFIX 137
H22A  2    0.745901    0.830395    0.426085    11.00000   -1.50000
H22B  2    0.917088    0.878033    0.442478    11.00000   -1.50000
H22C  2    0.774975    0.927047    0.404030    11.00000   -1.50000
AFIX   0
C23   1    0.840628    0.602994    0.669645    11.00000    0.12245    0.08035 =
         0.10267    0.02584   -0.00082    0.02589
AFIX 137
H23A  2    0.731244    0.578537    0.659698    11.00000   -1.50000
H23B  2    0.836607    0.629758    0.711065    11.00000   -1.50000
H23C  2    0.924852    0.557572    0.669587    11.00000   -1.50000
AFIX   0
C24   1    0.990774    1.091449    0.391043    11.00000    0.06646    0.07804 =
         0.08728    0.00478    0.02813   -0.00134
AFIX 137
H24A  2    0.943850    1.126632    0.357439    11.00000   -1.50000
H24B  2    1.015005    1.034077    0.374992    11.00000   -1.50000
H24C  2    1.093988    1.117724    0.406339    11.00000   -1.50000
AFIX   0

PART 1
CL1S  3    0.784915    0.410411    0.740570   -21.00000    0.23946    0.17860 =
         0.16466    0.06526    0.08872    0.08849
CL2S  3    0.888705    0.240337    0.760610   -21.00000    0.19634    0.15867 =
         0.42836    0.07073   -0.01894    0.03149
PART 0
PART 2
CL1B  3    0.889259    0.422998    0.773692    21.00000    0.19726    0.09653 =
         0.14680   -0.01638    0.05574   -0.02307
CL2B  3    0.831139    0.239198    0.756308    21.00000    0.20053    0.11902 =
         0.13423   -0.04735    0.01497   -0.02073
PART 0
C1S   1    0.955965    0.331647    0.738548    11.00000    0.20189    0.11902 =
         0.24796   -0.02140    0.06993    0.01500
PART 1
AFIX  23
H1SB  2    1.000889    0.327398    0.695517    21.00000   -1.20000
H1SA  2    1.047303    0.350480    0.766520    21.00000   -1.20000
AFIX  23
PART 0
PART 2
H1SD  2    1.072391    0.320356    0.751631   -21.00000   -1.20000
H1SC  2    0.956141    0.340438    0.692682   -21.00000   -1.20000
AFIX   0
HKLF 4

REM  Boger47 in P212121 #19
REM R1 =  0.0631 for    2521 Fo > 4sig(Fo)  and  0.0950 for all    3603 data
REM    341 parameters refined using     22 restraints

END

WGHT      0.1060      0.5987

REM Highest difference peak  0.326,  deepest hole -0.374,  1-sigma level  0.053
Q1    1   1.0231  0.3583  0.7853  11.00000  0.05    0.33
Q2    1   0.7162  0.3307  0.7258  11.00000  0.05    0.22
Q3    1   0.8878  0.3216  0.7128  11.00000  0.05    0.22
Q4    1   0.9121  0.2958  0.7115  11.00000  0.05    0.22
Q5    1   0.1116  1.0601  0.5345  11.00000  0.05    0.18
Q6    1   1.0378  0.4448  0.7506  11.00000  0.05    0.17
Q7    1   0.7013  1.2437  0.6254  11.00000  0.05    0.17
Q8    1   0.2102  1.0888  0.4976  11.00000  0.05    0.17
Q9    1   0.0428  1.0920  0.4913  11.00000  0.05    0.15
Q10   1   0.5325  1.0275  0.3524  11.00000  0.05    0.15
Q11   1   1.2975  0.3655  0.7639  11.00000  0.05    0.15
Q12   1   0.8168  1.1170  0.3033  11.00000  0.05    0.14
Q13   1   0.5002  1.2405  0.5338  11.00000  0.05    0.14
Q14   1   0.9204  1.0532  0.3291  11.00000  0.05    0.14
Q15   1  -0.0130  1.0786  0.7192  11.00000  0.05    0.14
Q16   1   0.5433  1.2820  0.5028  11.00000  0.05    0.14
Q17   1  -0.0309  0.9406  0.6253  11.00000  0.05    0.14
Q18   1   1.0398  1.2750  0.5668  11.00000  0.05    0.13
Q19   1   0.9611  0.5614  0.6560  11.00000  0.05    0.13
Q20   1   0.5648  1.0946  0.8326  11.00000  0.05    0.13
;
_shelx_res_checksum              1756
_shelx_SHELXL_version_number     2014/7
_olex2_submission_special_instructions 'No special instructions were received'

# start Validation Reply Form
_vrf_THETM01_Boger47             
;
PROBLEM: The value of sine(theta_max)/wavelength is less than 0.575
RESPONSE: Did not diffract past 0.9 A.
;
_vrf_PLAT340_Boger47             
;
PROBLEM: Low Bond Precision on  C-C Bonds ...............    0.01009 Ang.  
RESPONSE: Room temperature data collection due to phase transition of the crystals.
;
# end Validation Reply Form
_exptl_crystal_recrystallization_method 'Vapour deposition'
####################################################################### 
# 
# This file contains crystal structure data downloaded from the 
# Cambridge Structural Database (CSD) hosted by the Cambridge 
# Crystallographic Data Centre (CCDC).
# 
# Full information about CCDC data access policies and citation 
# guidelines are available at http://www.ccdc.cam.ac.uk/access/V1 
# 
# Audit and citation data items may have been added by the CCDC. 
# Please retain this information to preserve the provenance of 
# this file and to allow appropriate attribution of the data. 
# 
#######################################################################

data_Boger48
_database_code_depnum_ccdc_archive 'CCDC 1475227'
_audit_update_record             
;
2016-04-19 deposited with the CCDC.
2016-11-03 downloaded from the CCDC.
;
_audit_creation_date             2016-04-19
_audit_creation_method           
;
Olex2 1.2-beta
(compiled 2016.02.19 svn.r3266 for OlexSys, GUI svn.r5155)
;
_chemical_name_common            ?
_chemical_name_systematic        ysl-518-OBn-natural
_chemical_formula_moiety         'C31 H38 N2 O5'
_chemical_formula_sum            'C31 H38 N2 O5'
_chemical_formula_weight         518.63
_chemical_absolute_configuration ad
_chemical_melting_point          ?
loop_
_atom_type_symbol
_atom_type_description
_atom_type_scat_dispersion_real
_atom_type_scat_dispersion_imag
_atom_type_scat_source
C C 0.0181 0.0091 'International Tables Vol C Tables 4.2.6.8 and 6.1.1.4'
H H 0.0000 0.0000 'International Tables Vol C Tables 4.2.6.8 and 6.1.1.4'
N N 0.0311 0.0180 'International Tables Vol C Tables 4.2.6.8 and 6.1.1.4'
O O 0.0492 0.0322 'International Tables Vol C Tables 4.2.6.8 and 6.1.1.4'

_shelx_space_group_comment       
;
The symmetry employed for this shelxl refinement is uniquely defined
by the following loop, which should always be used as a source of
symmetry information in preference to the above space-group names.
They are only intended as comments.
;
_space_group_crystal_system      tetragonal
_space_group_IT_number           79
_space_group_name_H-M_alt        'I 4'
_space_group_name_Hall           'I 4'
loop_
_space_group_symop_operation_xyz
'x, y, z'
'-x, -y, z'
'-y, x, z'
'y, -x, z'
'x+1/2, y+1/2, z+1/2'
'-x+1/2, -y+1/2, z+1/2'
'-y+1/2, x+1/2, z+1/2'
'y+1/2, -x+1/2, z+1/2'

_cell_length_a                   27.2685(8)
_cell_length_b                   27.2685(8)
_cell_length_c                   7.6863(3)
_cell_angle_alpha                90
_cell_angle_beta                 90
_cell_angle_gamma                90
_cell_volume                     5715.3(4)
_cell_formula_units_Z            8
_cell_measurement_reflns_used    2231
_cell_measurement_temperature    100.0
_cell_measurement_theta_max      53.837
_cell_measurement_theta_min      2.292
_shelx_estimated_absorpt_T_max   ?
_shelx_estimated_absorpt_T_min   ?
_exptl_absorpt_coefficient_mu    0.655
_exptl_absorpt_correction_T_max  0.3142
_exptl_absorpt_correction_T_min  0.2227
_exptl_absorpt_correction_type   multi-scan
_exptl_absorpt_process_details   
;
SADABS-2014/5 (Bruker,2014/5) was used for absorption correction.
wR2(int) was 0.0883 before and 0.0408 after correction.
The Ratio of minimum to maximum transmission is 0.7088.
The \l/2 correction factor is 0.00150.
;
_exptl_absorpt_special_details   ?
_exptl_crystal_colour            white
_exptl_crystal_colour_primary    Colorless
_exptl_crystal_density_diffrn    1.205
_exptl_crystal_density_meas      ?
_exptl_crystal_density_method    ?
_exptl_crystal_description       Needle
_exptl_crystal_F_000             2224
_exptl_crystal_preparation       ?
_exptl_crystal_size_max          0.117
_exptl_crystal_size_mid          0.043
_exptl_crystal_size_min          0.021
_exptl_transmission_factor_max   ?
_exptl_transmission_factor_min   ?
_diffrn_reflns_av_R_equivalents  0.0507
_diffrn_reflns_av_unetI/netI     0.0493
_diffrn_reflns_Laue_measured_fraction_full 0.992
_diffrn_reflns_Laue_measured_fraction_max 0.992
_diffrn_reflns_limit_h_max       28
_diffrn_reflns_limit_h_min       -30
_diffrn_reflns_limit_k_max       31
_diffrn_reflns_limit_k_min       -15
_diffrn_reflns_limit_l_max       8
_diffrn_reflns_limit_l_min       -8
_diffrn_reflns_number            13691
_diffrn_reflns_point_group_measured_fraction_full 0.973
_diffrn_reflns_point_group_measured_fraction_max 0.973
_diffrn_reflns_theta_full        63.241
_diffrn_reflns_theta_max         63.241
_diffrn_reflns_theta_min         2.291
_diffrn_ambient_temperature      100.0
_diffrn_detector                 'Bruker APEX-II CCD'
_diffrn_detector_area_resol_mean 7.9
_diffrn_detector_type            'CCD Area Detector'
_diffrn_measured_fraction_theta_full 0.992
_diffrn_measured_fraction_theta_max 0.992
_diffrn_measurement_device       'Kappa Four-Circle Diffractometer'
_diffrn_measurement_device_type  'Bruker X8 APEX II'
_diffrn_measurement_method       '\w and \f scans'
_diffrn_radiation_monochromator  'Double Bounce Multilayer Mirrors'
_diffrn_radiation_probe          X-ray
_diffrn_radiation_type           CuK\a
_diffrn_radiation_wavelength     1.54178
_diffrn_source                   'Micro Focus Rotating Anode'
_diffrn_source_type              'Bruker FR-591'
_diffrn_special_details          ?
_diffrn_standards_number         0
_reflns_Friedel_coverage         0.810
_reflns_Friedel_fraction_full    0.951
_reflns_Friedel_fraction_max     0.951
_reflns_number_gt                3331
_reflns_number_total             4523
_reflns_special_details          
;
 Reflections were merged by SHELXL according to the crystal
 class for the calculation of statistics and refinement.
 
 Structure factors included contributions from the .fab file.
 
 _reflns_Friedel_fraction is defined as the number of unique
 Friedel pairs measured divided by the number that would be
 possible theoretically, ignoring centric projections and
 systematic absences.
;
_reflns_threshold_expression     'I > 2\s(I)'
_computing_cell_refinement       'SAINT v8.34A (Bruker, 2013)'
_computing_data_collection       'APEX2 v2014.9-0 (Bruker, 2014)'
_computing_data_reduction        'SAINT v8.34A (Bruker, 2013)'
_computing_molecular_graphics    'Olex2 (Dolomanov et al., 2009)'
_computing_publication_material  'Olex2 (Dolomanov et al., 2009)'
_computing_structure_refinement  'ShelXL (Sheldrick, 2015)'
_computing_structure_solution    'ShelXT (Sheldrick, 2015)'
_refine_diff_density_max         0.227
_refine_diff_density_min         -0.180
_refine_diff_density_rms         0.037
_refine_ls_abs_structure_details 
;
 Flack x determined using 1210 quotients [(I+)-(I-)]/[(I+)+(I-)]
 (Parsons, Flack and Wagner, Acta Cryst. B69 (2013) 249-259).
;
_refine_ls_abs_structure_Flack   0.0(3)
_refine_ls_extinction_coef       .
_refine_ls_extinction_method     none
_refine_ls_goodness_of_fit_ref   1.027
_refine_ls_hydrogen_treatment    constr
_refine_ls_matrix_type           full
_refine_ls_number_parameters     471
_refine_ls_number_reflns         4523
_refine_ls_number_restraints     214
_refine_ls_R_factor_all          0.0764
_refine_ls_R_factor_gt           0.0510
_refine_ls_restrained_S_all      1.022
_refine_ls_shift/su_max          0.005
_refine_ls_shift/su_mean         0.000
_refine_ls_structure_factor_coef Fsqd
_refine_ls_weighting_details     
'w=1/[\s^2^(Fo^2^)+(0.0830P)^2^+0.2905P] where P=(Fo^2^+2Fc^2^)/3'
_refine_ls_weighting_scheme      calc
_refine_ls_wR_factor_gt          0.1246
_refine_ls_wR_factor_ref         0.1399
_refine_special_details          ?
_olex2_refinement_description    
;
1. Fixed Uiso
 At 1.2 times of:
  All C(H) groups, All C(H,H) groups
 At 1.5 times of:
  All C(H,H,H) groups, All O(H) groups
2. Uiso/Uaniso restraints and constraints
Uanis(C31B) = Uanis(C31)
3. Rigid body (RIGU) restrains
 O3, O3B, N2, N2B, C6, C7, C15, C16, C17, C18, C19, C20, C22, C30, C15B, C16B,
 C17B, C18B, C19B, C20B, C22B, C30B
 with sigma for 1-2 distances of 0.002 and sigma for 1-3 distances of 0.002
 O4, O5, O4B, O5B, C21, C31, C21B, C31B
 with sigma for 1-2 distances of 0.002 and sigma for 1-3 distances of 0.002
4. Others
 Fixed Sof: O3(0.6) O4(0.6) O5(0.6) O3B(0.4) O4B(0.4) O5B(0.4) N2(0.6)
 N2B(0.4) H7(0.6) H7B(0.4) C15(0.6) C16(0.6) C17(0.6) H17(0.6) C18(0.6)
 C19(0.6) H19(0.6) C20(0.6) H20(0.6) C21(0.6) C22(0.6) H22A(0.6) H22B(0.6)
 H22C(0.6) C30(0.6) H30A(0.6) H30B(0.6) H30C(0.6) C31(0.6) H31A(0.6) H31B(0.6)
 H31C(0.6) C15B(0.4) C16B(0.4) C17B(0.4) H17B(0.4) C18B(0.4) C19B(0.4)
 H19B(0.4) C20B(0.4) H20B(0.4) C21B(0.4) C22B(0.4) H22D(0.4) H22E(0.4)
 H22F(0.4) C30B(0.4) H30D(0.4) H30E(0.4) H30F(0.4) C31B(0.4) H31D(0.4)
 H31E(0.4) H31F(0.4)
5.a Ternary CH refined with riding coordinates:
 C5(H5), C7(H7), C7(H7B), C9(H9)
5.b Secondary CH2 refined with riding coordinates:
 C1(H1A,H1B), C10(H10A,H10B), C11(H11A,H11B), C13(H13A,H13B), C14(H14A,H14B),
 C23(H23A,H23B)
5.c Aromatic/amide H refined with riding coordinates:
 C2(H2), C3(H3), C25(H25), C26(H26), C27(H27), C28(H28), C29(H29), C17(H17),
 C19(H19), C20(H20), C17B(H17B), C19B(H19B), C20B(H20B)
5.d Idealised Me refined as rotating group:
 C12(H12A,H12B,H12C), C22(H22A,H22B,H22C), C30(H30A,H30B,H30C), C31(H31A,H31B,
 H31C), C22B(H22D,H22E,H22F), C30B(H30D,H30E,H30F), C31B(H31D,H31E,H31F)
5.e Idealised tetrahedral OH refined as rotating group:
 O1(H1)
;
_atom_sites_solution_hydrogens   geom
_atom_sites_solution_primary     direct
_atom_sites_solution_secondary   difmap
loop_
_atom_site_label
_atom_site_type_symbol
_atom_site_fract_x
_atom_site_fract_y
_atom_site_fract_z
_atom_site_U_iso_or_equiv
_atom_site_adp_type
_atom_site_occupancy
_atom_site_site_symmetry_order
_atom_site_calc_flag
_atom_site_refinement_flags_posn
_atom_site_refinement_flags_adp
_atom_site_refinement_flags_occupancy
_atom_site_disorder_assembly
_atom_site_disorder_group
O1 O 0.87415(15) 0.56888(13) 0.2833(5) 0.0669(10) Uani 1 1 d . . . . .
H1 H 0.8609 0.5854 0.2039 0.100 Uiso 1 1 calc GR . . . .
O2 O 0.75668(12) 0.56168(11) 0.6487(5) 0.0554(8) Uani 1 1 d . . . . .
O3 O 0.8913(3) 0.8445(3) 0.7745(10) 0.0742(17) Uani 0.6 1 d . U P A 1
O4 O 0.9353(5) 0.5354(5) 0.4922(16) 0.068(4) Uani 0.6 1 d . U P B 1
O5 O 0.8991(7) 0.5755(8) 0.718(2) 0.058(3) Uani 0.6 1 d . U P B 1
O3B O 0.9172(4) 0.8138(4) 0.8541(12) 0.055(2) Uani 0.4 1 d . U P A 2
O4B O 0.8918(11) 0.5647(13) 0.753(3) 0.061(6) Uani 0.4 1 d . U P C 2
O5B O 0.9445(8) 0.5478(7) 0.534(2) 0.056(4) Uani 0.4 1 d . U P C 2
N1 N 0.82793(14) 0.63941(15) 0.1022(5) 0.0511(10) Uani 1 1 d . . . . .
N2 N 0.9152(4) 0.6728(4) 0.5821(12) 0.052(2) Uani 0.6 1 d . U P A 1
N2B N 0.9262(7) 0.6631(7) 0.538(3) 0.070(5) Uani 0.4 1 d . U P A 2
C1 C 0.78236(19) 0.6272(2) 0.0114(7) 0.0597(13) Uani 1 1 d . . . . .
H1A H 0.7891 0.6024 -0.0797 0.072 Uiso 1 1 calc R . . . .
H1B H 0.7691 0.6569 -0.0459 0.072 Uiso 1 1 calc R . . . .
C2 C 0.74587(19) 0.60768(18) 0.1349(7) 0.0545(12) Uani 1 1 d . . . . .
H2 H 0.7183 0.5906 0.0894 0.065 Uiso 1 1 calc R . . . .
C3 C 0.74939(17) 0.61269(17) 0.3065(6) 0.0474(11) Uani 1 1 d . . . . .
H3 H 0.7247 0.5980 0.3763 0.057 Uiso 1 1 calc R . . . .
C4 C 0.79002(16) 0.64023(15) 0.3983(5) 0.0387(10) Uani 1 1 d . . . . .
C5 C 0.81946(16) 0.66855(16) 0.2611(5) 0.0418(10) Uani 1 1 d . . . . .
H5 H 0.8002 0.6983 0.2279 0.050 Uiso 1 1 calc R . . . .
C6 C 0.87176(17) 0.68518(16) 0.3081(6) 0.0437(10) Uani 1 1 d . U . . .
C7 C 0.90261(18) 0.64581(18) 0.4055(7) 0.0545(12) Uani 1 1 d . U . . .
H7 H 0.9335 0.6391 0.3396 0.065 Uiso 0.6 1 calc R . P A 1
H7B H 0.9289 0.6367 0.3208 0.065 Uiso 0.4 1 calc R . P A 2
C8 C 0.87491(18) 0.59682(18) 0.4399(7) 0.0536(12) Uani 1 1 d . . . . .
C9 C 0.82332(16) 0.60507(16) 0.5107(6) 0.0440(11) Uani 1 1 d . . . . .
H9 H 0.8272 0.6210 0.6270 0.053 Uiso 1 1 calc R . . . .
C10 C 0.79958(18) 0.55551(17) 0.5431(8) 0.0561(13) Uani 1 1 d . . . . .
H10A H 0.7904 0.5403 0.4307 0.067 Uiso 1 1 calc R . . . .
H10B H 0.8231 0.5335 0.6026 0.067 Uiso 1 1 calc R . . . .
C11 C 0.76516(16) 0.67650(15) 0.5271(6) 0.0423(10) Uani 1 1 d . . . . .
H11A H 0.7473 0.6571 0.6156 0.051 Uiso 1 1 calc R . . . .
H11B H 0.7912 0.6949 0.5883 0.051 Uiso 1 1 calc R . . . .
C12 C 0.7295(2) 0.71339(19) 0.4476(7) 0.0588(13) Uani 1 1 d . . . . .
H12A H 0.7064 0.6962 0.3714 0.088 Uiso 1 1 calc GR . . . .
H12B H 0.7478 0.7377 0.3797 0.088 Uiso 1 1 calc GR . . . .
H12C H 0.7114 0.7300 0.5406 0.088 Uiso 1 1 calc GR . . . .
C13 C 0.8929(2) 0.6973(2) 0.1272(7) 0.0616(14) Uani 1 1 d . . . . .
H13A H 0.8907 0.7329 0.1038 0.074 Uiso 1 1 calc R . . . .
H13B H 0.9277 0.6872 0.1198 0.074 Uiso 1 1 calc R . . . .
C14 C 0.8619(2) 0.6686(2) -0.0031(7) 0.0602(14) Uani 1 1 d . . . . .
H14A H 0.8438 0.6912 -0.0806 0.072 Uiso 1 1 calc R . . . .
H14B H 0.8829 0.6470 -0.0753 0.072 Uiso 1 1 calc R . . . .
C23 C 0.7324(2) 0.5168(2) 0.6755(10) 0.0805(19) Uani 1 1 d . . . . .
H23A H 0.7542 0.4940 0.7389 0.097 Uiso 1 1 calc R . . . .
H23B H 0.7242 0.5019 0.5618 0.097 Uiso 1 1 calc R . . . .
C24 C 0.6867(2) 0.52470(19) 0.7773(9) 0.0702(16) Uani 1 1 d . . . . .
C25 C 0.6745(3) 0.4932(3) 0.9073(12) 0.106(3) Uani 1 1 d . . . . .
H25 H 0.6950 0.4659 0.9310 0.127 Uiso 1 1 calc R . . . .
C26 C 0.6329(4) 0.5001(3) 1.0051(16) 0.142(4) Uani 1 1 d . . . . .
H26 H 0.6261 0.4785 1.0993 0.170 Uiso 1 1 calc R . . . .
C27 C 0.6021(3) 0.5361(3) 0.9704(14) 0.126(3) Uani 1 1 d . . . . .
H27 H 0.5717 0.5381 1.0304 0.151 Uiso 1 1 calc R . . . .
C28 C 0.6141(3) 0.5713(3) 0.8462(12) 0.109(3) Uani 1 1 d . . . . .
H28 H 0.5933 0.5986 0.8254 0.131 Uiso 1 1 calc R . . . .
C29 C 0.6567(3) 0.5653(3) 0.7552(10) 0.093(2) Uani 1 1 d . . . . .
H29 H 0.6661 0.5898 0.6738 0.111 Uiso 1 1 calc R . . . .
C15 C 0.8730(8) 0.7306(6) 0.420(2) 0.042(3) Uani 0.6 1 d . U P A 1
C16 C 0.8995(4) 0.7219(4) 0.5711(15) 0.043(2) Uani 0.6 1 d . U P A 1
C17 C 0.9076(4) 0.7585(5) 0.6983(12) 0.047(2) Uani 0.6 1 d . U P A 1
H17 H 0.9261 0.7522 0.8006 0.057 Uiso 0.6 1 calc R . P A 1
C18 C 0.8865(5) 0.8045(4) 0.6648(17) 0.050(2) Uani 0.6 1 d . U P A 1
C19 C 0.8598(4) 0.8140(4) 0.5169(16) 0.054(2) Uani 0.6 1 d . U P A 1
H19 H 0.8451 0.8451 0.4999 0.065 Uiso 0.6 1 calc R . P A 1
C20 C 0.8546(5) 0.7771(4) 0.3915(15) 0.051(3) Uani 0.6 1 d . U P A 1
H20 H 0.8383 0.7841 0.2853 0.061 Uiso 0.6 1 calc R . P A 1
C21 C 0.9071(6) 0.5672(6) 0.5461(18) 0.057(4) Uani 0.6 1 d . U P B 1
C22 C 0.9643(4) 0.6643(4) 0.6557(16) 0.065(3) Uani 0.6 1 d . U P A 1
H22A H 0.9739 0.6301 0.6355 0.097 Uiso 0.6 1 calc GR . P A 1
H22B H 0.9637 0.6708 0.7811 0.097 Uiso 0.6 1 calc GR . P A 1
H22C H 0.9880 0.6862 0.5996 0.097 Uiso 0.6 1 calc GR . P A 1
C30 C 0.9148(7) 0.8392(7) 0.9236(19) 0.100(4) Uani 0.6 1 d . U P A 1
H30A H 0.9487 0.8290 0.9010 0.150 Uiso 0.6 1 calc GR . P A 1
H30B H 0.8983 0.8142 0.9942 0.150 Uiso 0.6 1 calc GR . P A 1
H30C H 0.9149 0.8705 0.9864 0.150 Uiso 0.6 1 calc GR . P A 1
C31 C 0.9320(5) 0.5476(5) 0.8306(12) 0.093(3) Uani 0.6 1 d . U P B 1
H31A H 0.9279 0.5125 0.8079 0.139 Uiso 0.6 1 calc GR . P B 1
H31B H 0.9242 0.5545 0.9527 0.139 Uiso 0.6 1 calc GR . P B 1
H31C H 0.9660 0.5571 0.8068 0.139 Uiso 0.6 1 calc GR . P B 1
C15B C 0.8761(11) 0.7245(8) 0.451(3) 0.037(4) Uani 0.4 1 d . U P A 2
C16B C 0.9104(7) 0.7084(8) 0.573(2) 0.049(4) Uani 0.4 1 d . U P A 2
C17B C 0.9248(6) 0.7397(6) 0.7032(19) 0.050(4) Uani 0.4 1 d . U P A 2
H17B H 0.9502 0.7308 0.7817 0.060 Uiso 0.4 1 calc R . P A 2
C18B C 0.9011(5) 0.7852(8) 0.7178(17) 0.039(3) Uani 0.4 1 d . U P A 2
C19B C 0.8679(6) 0.8021(5) 0.601(2) 0.040(3) Uani 0.4 1 d . U P A 2
H19B H 0.8544 0.8341 0.6124 0.048 Uiso 0.4 1 calc R . P A 2
C20B C 0.8534(7) 0.7711(6) 0.4601(17) 0.036(3) Uani 0.4 1 d . U P A 2
H20B H 0.8296 0.7812 0.3770 0.044 Uiso 0.4 1 calc R . P A 2
C21B C 0.9011(8) 0.5668(9) 0.607(3) 0.053(5) Uani 0.4 1 d . U P C 2
C22B C 0.9773(8) 0.6482(8) 0.583(4) 0.113(10) Uani 0.4 1 d . U P A 2
H22D H 0.9780 0.6359 0.7031 0.170 Uiso 0.4 1 calc GR . P A 2
H22E H 0.9991 0.6766 0.5728 0.170 Uiso 0.4 1 calc GR . P A 2
H22F H 0.9882 0.6223 0.5038 0.170 Uiso 0.4 1 calc GR . P A 2
C30B C 0.8939(7) 0.8645(7) 0.871(4) 0.089(5) Uani 0.4 1 d . U P A 2
H30D H 0.8999 0.8833 0.7648 0.134 Uiso 0.4 1 calc GR . P A 2
H30E H 0.9085 0.8817 0.9706 0.134 Uiso 0.4 1 calc GR . P A 2
H30F H 0.8586 0.8610 0.8897 0.134 Uiso 0.4 1 calc GR . P A 2
C31B C 0.9702(7) 0.5182(7) 0.661(2) 0.093(3) Uani 0.4 1 d . U P C 2
H31D H 0.9963 0.4996 0.6027 0.139 Uiso 0.4 1 calc GR . P C 2
H31E H 0.9472 0.4955 0.7159 0.139 Uiso 0.4 1 calc GR . P C 2
H31F H 0.9847 0.5396 0.7496 0.139 Uiso 0.4 1 calc GR . P C 2

loop_
_atom_site_aniso_label
_atom_site_aniso_U_11
_atom_site_aniso_U_22
_atom_site_aniso_U_33
_atom_site_aniso_U_23
_atom_site_aniso_U_13
_atom_site_aniso_U_12
O1 0.078(2) 0.057(2) 0.066(2) -0.0192(19) 0.002(2) 0.0233(18)
O2 0.067(2) 0.0431(18) 0.0563(18) 0.0076(16) -0.0093(18) 0.0008(15)
O3 0.097(5) 0.059(4) 0.066(4) -0.015(3) 0.016(3) -0.011(3)
O4 0.070(7) 0.074(7) 0.060(7) 0.000(4) -0.014(4) 0.040(6)
O5 0.069(7) 0.055(7) 0.051(6) 0.006(5) -0.012(4) 0.032(6)
O3B 0.065(5) 0.057(5) 0.044(4) -0.023(4) 0.005(4) -0.006(4)
O4B 0.068(8) 0.073(16) 0.042(8) 0.009(6) 0.000(5) 0.023(9)
O5B 0.055(7) 0.071(10) 0.042(6) 0.000(5) -0.009(5) 0.029(7)
N1 0.055(2) 0.060(2) 0.038(2) -0.0147(18) -0.0057(18) 0.0033(19)
N2 0.054(4) 0.053(5) 0.049(4) -0.011(3) -0.021(3) 0.009(3)
N2B 0.078(8) 0.058(5) 0.076(7) -0.021(5) -0.038(7) 0.031(5)
C1 0.070(3) 0.068(3) 0.041(3) -0.018(3) -0.007(3) -0.003(3)
C2 0.062(3) 0.056(3) 0.046(3) -0.008(2) -0.012(2) -0.003(2)
C3 0.049(3) 0.045(3) 0.048(3) 0.000(2) -0.011(2) 0.000(2)
C4 0.043(3) 0.040(2) 0.033(2) -0.0027(19) -0.0084(18) 0.0093(19)
C5 0.049(3) 0.039(2) 0.037(2) -0.0112(19) -0.009(2) 0.0060(18)
C6 0.043(2) 0.048(2) 0.040(2) -0.0093(17) -0.0043(18) 0.0074(17)
C7 0.049(3) 0.056(3) 0.059(3) -0.009(2) -0.009(2) 0.013(2)
C8 0.054(3) 0.052(3) 0.056(3) -0.009(2) -0.011(2) 0.022(2)
C9 0.052(3) 0.039(2) 0.041(2) -0.002(2) -0.008(2) 0.015(2)
C10 0.058(3) 0.041(3) 0.070(3) 0.002(2) -0.003(3) 0.013(2)
C11 0.047(2) 0.040(2) 0.040(2) -0.001(2) -0.003(2) 0.0102(18)
C12 0.067(3) 0.056(3) 0.053(3) 0.002(2) 0.001(3) 0.030(2)
C13 0.062(3) 0.083(4) 0.039(3) -0.004(3) 0.003(2) -0.005(3)
C14 0.061(3) 0.079(4) 0.041(3) -0.016(3) 0.002(2) 0.002(3)
C23 0.090(4) 0.041(3) 0.110(5) 0.019(3) 0.005(4) -0.005(3)
C24 0.079(4) 0.048(3) 0.083(4) 0.017(3) -0.017(3) -0.010(3)
C25 0.120(6) 0.068(4) 0.129(7) 0.043(5) 0.007(6) 0.009(4)
C26 0.174(9) 0.084(6) 0.168(9) 0.066(6) 0.061(8) 0.018(6)
C27 0.113(6) 0.096(6) 0.168(9) 0.050(6) 0.048(6) -0.003(5)
C28 0.083(5) 0.115(6) 0.130(7) 0.039(5) 0.000(5) 0.017(4)
C29 0.092(5) 0.086(5) 0.100(5) 0.038(4) -0.009(4) 0.011(4)
C15 0.041(6) 0.047(4) 0.038(5) -0.006(3) -0.002(4) 0.004(3)
C16 0.042(5) 0.046(4) 0.042(4) -0.005(3) -0.001(3) 0.004(3)
C17 0.054(5) 0.049(4) 0.039(4) -0.006(3) 0.001(3) -0.002(3)
C18 0.054(6) 0.045(4) 0.050(4) -0.006(3) 0.010(4) 0.002(3)
C19 0.058(5) 0.048(4) 0.057(4) -0.008(3) 0.006(4) 0.006(3)
C20 0.052(5) 0.047(4) 0.053(5) -0.002(4) 0.003(5) 0.007(3)
C21 0.060(6) 0.062(6) 0.050(6) 0.006(5) -0.007(4) 0.021(5)
C22 0.058(5) 0.060(6) 0.075(6) -0.006(5) -0.027(4) 0.011(4)
C30 0.157(12) 0.076(9) 0.067(5) -0.002(5) -0.011(6) -0.027(8)
C31 0.102(6) 0.127(7) 0.048(4) 0.012(4) -0.002(4) 0.084(6)
C15B 0.033(7) 0.042(5) 0.037(6) -0.007(4) -0.001(6) 0.002(4)
C16B 0.048(7) 0.049(5) 0.048(5) -0.011(4) -0.014(5) 0.012(4)
C17B 0.053(7) 0.047(5) 0.050(6) -0.016(4) -0.015(5) 0.011(4)
C18B 0.040(5) 0.041(5) 0.034(4) -0.008(4) 0.005(4) 0.003(4)
C19B 0.042(6) 0.038(5) 0.039(6) -0.008(4) 0.003(5) 0.005(4)
C20B 0.034(6) 0.041(5) 0.034(6) -0.003(4) 0.006(5) -0.002(4)
C21B 0.059(7) 0.059(9) 0.042(8) 0.010(7) -0.003(5) 0.028(6)
C22B 0.089(9) 0.083(12) 0.17(2) -0.073(14) -0.078(12) 0.051(9)
C30B 0.074(10) 0.069(7) 0.125(15) -0.049(8) -0.003(10) 0.003(6)
C31B 0.102(6) 0.127(7) 0.048(4) 0.012(4) -0.002(4) 0.084(6)

_geom_special_details            
;
 All esds (except the esd in the dihedral angle between two l.s. planes)
 are estimated using the full covariance matrix.  The cell esds are taken
 into account individually in the estimation of esds in distances, angles
 and torsion angles; correlations between esds in cell parameters are only
 used when they are defined by crystal symmetry.  An approximate (isotropic)
 treatment of cell esds is used for estimating esds involving l.s. planes.
;
loop_
_geom_bond_atom_site_label_1
_geom_bond_atom_site_label_2
_geom_bond_distance
_geom_bond_site_symmetry_2
_geom_bond_publ_flag
O1 H1 0.8400 . ?
O1 C8 1.425(6) . ?
O2 C10 1.434(6) . ?
O2 C23 1.406(6) . ?
O3 C18 1.384(14) . ?
O3 C30 1.321(17) . ?
O4 C21 1.230(17) . ?
O5 C21 1.359(18) . ?
O5 C31 1.460(18) . ?
O3B C18B 1.379(18) . ?
O3B C30B 1.53(2) . ?
O4B C21B 1.15(3) . ?
O5B C21B 1.41(3) . ?
O5B C31B 1.44(2) . ?
N1 C1 1.464(6) . ?
N1 C5 1.475(5) . ?
N1 C14 1.466(7) . ?
N2 C7 1.582(11) . ?
N2 C16 1.406(13) . ?
N2 C22 1.472(13) . ?
N2B C7 1.292(18) . ?
N2B C16B 1.34(2) . ?
N2B C22B 1.49(2) . ?
C1 H1A 0.9900 . ?
C1 H1B 0.9900 . ?
C1 C2 1.475(8) . ?
C2 H2 0.9500 . ?
C2 C3 1.329(7) . ?
C3 H3 0.9500 . ?
C3 C4 1.513(6) . ?
C4 C5 1.534(6) . ?
C4 C9 1.578(6) . ?
C4 C11 1.555(6) . ?
C5 H5 1.0000 . ?
C5 C6 1.540(7) . ?
C6 C7 1.556(7) . ?
C6 C13 1.542(7) . ?
C6 C15 1.510(17) . ?
C6 C15B 1.54(3) . ?
C7 H7 1.0000 . ?
C7 H7B 1.0000 . ?
C7 C8 1.557(8) . ?
C8 C9 1.525(7) . ?
C8 C21 1.446(15) . ?
C8 C21B 1.68(2) . ?
C9 H9 1.0000 . ?
C9 C10 1.519(7) . ?
C10 H10A 0.9900 . ?
C10 H10B 0.9900 . ?
C11 H11A 0.9900 . ?
C11 H11B 0.9900 . ?
C11 C12 1.527(6) . ?
C12 H12A 0.9800 . ?
C12 H12B 0.9800 . ?
C12 H12C 0.9800 . ?
C13 H13A 0.9900 . ?
C13 H13B 0.9900 . ?
C13 C14 1.526(7) . ?
C14 H14A 0.9900 . ?
C14 H14B 0.9900 . ?
C23 H23A 0.9900 . ?
C23 H23B 0.9900 . ?
C23 C24 1.487(9) . ?
C24 C25 1.360(10) . ?
C24 C29 1.388(9) . ?
C25 H25 0.9500 . ?
C25 C26 1.373(13) . ?
C26 H26 0.9500 . ?
C26 C27 1.320(13) . ?
C27 H27 0.9500 . ?
C27 C28 1.392(11) . ?
C28 H28 0.9500 . ?
C28 C29 1.365(11) . ?
C29 H29 0.9500 . ?
C15 C16 1.385(18) . ?
C15 C20 1.380(17) . ?
C16 C17 1.414(16) . ?
C17 H17 0.9500 . ?
C17 C18 1.405(18) . ?
C18 C19 1.374(18) . ?
C19 H19 0.9500 . ?
C19 C20 1.400(15) . ?
C20 H20 0.9500 . ?
C22 H22A 0.9800 . ?
C22 H22B 0.9800 . ?
C22 H22C 0.9800 . ?
C30 H30A 0.9800 . ?
C30 H30B 0.9800 . ?
C30 H30C 0.9800 . ?
C31 H31A 0.9800 . ?
C31 H31B 0.9800 . ?
C31 H31C 0.9800 . ?
C15B C16B 1.40(3) . ?
C15B C20B 1.41(3) . ?
C16B C17B 1.37(2) . ?
C17B H17B 0.9500 . ?
C17B C18B 1.40(2) . ?
C18B C19B 1.36(2) . ?
C19B H19B 0.9500 . ?
C19B C20B 1.43(2) . ?
C20B H20B 0.9500 . ?
C22B H22D 0.9800 . ?
C22B H22E 0.9800 . ?
C22B H22F 0.9800 . ?
C30B H30D 0.9800 . ?
C30B H30E 0.9800 . ?
C30B H30F 0.9800 . ?
C31B H31D 0.9800 . ?
C31B H31E 0.9800 . ?
C31B H31F 0.9800 . ?

loop_
_geom_angle_atom_site_label_1
_geom_angle_atom_site_label_2
_geom_angle_atom_site_label_3
_geom_angle
_geom_angle_site_symmetry_1
_geom_angle_site_symmetry_3
_geom_angle_publ_flag
C8 O1 H1 109.5 . . ?
C23 O2 C10 111.4(4) . . ?
C30 O3 C18 119.3(13) . . ?
C21 O5 C31 112.9(12) . . ?
C18B O3B C30B 116.5(15) . . ?
C21B O5B C31B 110.1(17) . . ?
C1 N1 C5 112.6(4) . . ?
C1 N1 C14 113.4(4) . . ?
C14 N1 C5 105.3(4) . . ?
C16 N2 C7 109.0(8) . . ?
C16 N2 C22 116.8(9) . . ?
C22 N2 C7 116.9(8) . . ?
C7 N2B C16B 109.7(13) . . ?
C7 N2B C22B 123.3(14) . . ?
C16B N2B C22B 120.3(16) . . ?
N1 C1 H1A 109.6 . . ?
N1 C1 H1B 109.6 . . ?
N1 C1 C2 110.4(4) . . ?
H1A C1 H1B 108.1 . . ?
C2 C1 H1A 109.6 . . ?
C2 C1 H1B 109.6 . . ?
C1 C2 H2 118.2 . . ?
C3 C2 C1 123.6(5) . . ?
C3 C2 H2 118.2 . . ?
C2 C3 H3 117.7 . . ?
C2 C3 C4 124.5(5) . . ?
C4 C3 H3 117.7 . . ?
C3 C4 C5 108.2(3) . . ?
C3 C4 C9 112.0(3) . . ?
C3 C4 C11 107.1(4) . . ?
C5 C4 C9 112.4(3) . . ?
C5 C4 C11 110.2(3) . . ?
C11 C4 C9 106.8(3) . . ?
N1 C5 C4 112.3(3) . . ?
N1 C5 H5 108.0 . . ?
N1 C5 C6 102.0(3) . . ?
C4 C5 H5 108.0 . . ?
C4 C5 C6 118.1(4) . . ?
C6 C5 H5 108.0 . . ?
C5 C6 C7 114.3(4) . . ?
C5 C6 C13 101.4(4) . . ?
C13 C6 C7 112.3(4) . . ?
C15 C6 C5 113.4(8) . . ?
C15 C6 C7 106.2(6) . . ?
C15 C6 C13 109.3(8) . . ?
C15B C6 C5 116.4(12) . . ?
C15B C6 C7 95.6(8) . . ?
C15B C6 C13 117.6(11) . . ?
N2 C7 H7 109.7 . . ?
N2B C7 C6 113.4(8) . . ?
N2B C7 H7B 104.2 . . ?
N2B C7 C8 114.9(11) . . ?
C6 C7 N2 102.0(5) . . ?
C6 C7 H7 109.7 . . ?
C6 C7 H7B 104.2 . . ?
C6 C7 C8 114.3(4) . . ?
C8 C7 N2 111.1(6) . . ?
C8 C7 H7 109.7 . . ?
C8 C7 H7B 104.2 . . ?
O1 C8 C7 108.8(4) . . ?
O1 C8 C9 111.5(4) . . ?
O1 C8 C21 100.8(7) . . ?
O1 C8 C21B 113.1(10) . . ?
C7 C8 C21B 109.9(10) . . ?
C9 C8 C7 112.4(4) . . ?
C9 C8 C21B 101.0(8) . . ?
C21 C8 C7 106.3(8) . . ?
C21 C8 C9 116.2(7) . . ?
C4 C9 H9 106.6 . . ?
C8 C9 C4 115.2(4) . . ?
C8 C9 H9 106.6 . . ?
C10 C9 C4 112.6(4) . . ?
C10 C9 C8 108.7(4) . . ?
C10 C9 H9 106.6 . . ?
O2 C10 C9 109.6(4) . . ?
O2 C10 H10A 109.7 . . ?
O2 C10 H10B 109.7 . . ?
C9 C10 H10A 109.7 . . ?
C9 C10 H10B 109.7 . . ?
H10A C10 H10B 108.2 . . ?
C4 C11 H11A 108.2 . . ?
C4 C11 H11B 108.2 . . ?
H11A C11 H11B 107.4 . . ?
C12 C11 C4 116.2(4) . . ?
C12 C11 H11A 108.2 . . ?
C12 C11 H11B 108.2 . . ?
C11 C12 H12A 109.5 . . ?
C11 C12 H12B 109.5 . . ?
C11 C12 H12C 109.5 . . ?
H12A C12 H12B 109.5 . . ?
H12A C12 H12C 109.5 . . ?
H12B C12 H12C 109.5 . . ?
C6 C13 H13A 110.5 . . ?
C6 C13 H13B 110.5 . . ?
H13A C13 H13B 108.7 . . ?
C14 C13 C6 105.9(4) . . ?
C14 C13 H13A 110.5 . . ?
C14 C13 H13B 110.5 . . ?
N1 C14 C13 105.4(4) . . ?
N1 C14 H14A 110.7 . . ?
N1 C14 H14B 110.7 . . ?
C13 C14 H14A 110.7 . . ?
C13 C14 H14B 110.7 . . ?
H14A C14 H14B 108.8 . . ?
O2 C23 H23A 109.6 . . ?
O2 C23 H23B 109.6 . . ?
O2 C23 C24 110.3(5) . . ?
H23A C23 H23B 108.1 . . ?
C24 C23 H23A 109.6 . . ?
C24 C23 H23B 109.6 . . ?
C25 C24 C23 120.1(6) . . ?
C25 C24 C29 116.7(7) . . ?
C29 C24 C23 123.0(5) . . ?
C24 C25 H25 119.4 . . ?
C24 C25 C26 121.2(7) . . ?
C26 C25 H25 119.4 . . ?
C25 C26 H26 119.4 . . ?
C27 C26 C25 121.1(8) . . ?
C27 C26 H26 119.4 . . ?
C26 C27 H27 119.9 . . ?
C26 C27 C28 120.1(8) . . ?
C28 C27 H27 119.9 . . ?
C27 C28 H28 121.0 . . ?
C29 C28 C27 118.0(7) . . ?
C29 C28 H28 121.0 . . ?
C24 C29 H29 118.9 . . ?
C28 C29 C24 122.3(6) . . ?
C28 C29 H29 118.9 . . ?
C16 C15 C6 110.4(10) . . ?
C20 C15 C6 130.7(11) . . ?
C20 C15 C16 118.8(13) . . ?
N2 C16 C17 125.6(10) . . ?
C15 C16 N2 111.8(10) . . ?
C15 C16 C17 122.5(10) . . ?
C16 C17 H17 121.9 . . ?
C18 C17 C16 116.1(10) . . ?
C18 C17 H17 121.9 . . ?
O3 C18 C17 123.6(14) . . ?
C19 C18 O3 114.0(10) . . ?
C19 C18 C17 122.4(10) . . ?
C18 C19 H19 120.4 . . ?
C18 C19 C20 119.2(10) . . ?
C20 C19 H19 120.4 . . ?
C15 C20 C19 120.8(11) . . ?
C15 C20 H20 119.6 . . ?
C19 C20 H20 119.6 . . ?
O4 C21 O5 123.1(12) . . ?
O4 C21 C8 125.6(11) . . ?
O5 C21 C8 111.0(10) . . ?
N2 C22 H22A 109.5 . . ?
N2 C22 H22B 109.5 . . ?
N2 C22 H22C 109.5 . . ?
H22A C22 H22B 109.5 . . ?
H22A C22 H22C 109.5 . . ?
H22B C22 H22C 109.5 . . ?
O3 C30 H30A 109.5 . . ?
O3 C30 H30B 109.5 . . ?
O3 C30 H30C 109.5 . . ?
H30A C30 H30B 109.5 . . ?
H30A C30 H30C 109.5 . . ?
H30B C30 H30C 109.5 . . ?
O5 C31 H31A 109.5 . . ?
O5 C31 H31B 109.5 . . ?
O5 C31 H31C 109.5 . . ?
H31A C31 H31B 109.5 . . ?
H31A C31 H31C 109.5 . . ?
H31B C31 H31C 109.5 . . ?
C16B C15B C6 108.2(16) . . ?
C16B C15B C20B 123(2) . . ?
C20B C15B C6 129.0(17) . . ?
N2B C16B C15B 111.7(17) . . ?
N2B C16B C17B 129.1(16) . . ?
C17B C16B C15B 119.1(19) . . ?
C16B C17B H17B 120.8 . . ?
C16B C17B C18B 118.5(14) . . ?
C18B C17B H17B 120.8 . . ?
O3B C18B C17B 114.5(13) . . ?
C19B C18B O3B 121.6(18) . . ?
C19B C18B C17B 123.7(14) . . ?
C18B C19B H19B 120.5 . . ?
C18B C19B C20B 119.0(13) . . ?
C20B C19B H19B 120.5 . . ?
C15B C20B C19B 116.7(16) . . ?
C15B C20B H20B 121.7 . . ?
C19B C20B H20B 121.7 . . ?
O4B C21B O5B 123.8(19) . . ?
O4B C21B C8 132.4(17) . . ?
O5B C21B C8 103.3(16) . . ?
N2B C22B H22D 109.5 . . ?
N2B C22B H22E 109.5 . . ?
N2B C22B H22F 109.5 . . ?
H22D C22B H22E 109.5 . . ?
H22D C22B H22F 109.5 . . ?
H22E C22B H22F 109.5 . . ?
O3B C30B H30D 109.5 . . ?
O3B C30B H30E 109.5 . . ?
O3B C30B H30F 109.5 . . ?
H30D C30B H30E 109.5 . . ?
H30D C30B H30F 109.5 . . ?
H30E C30B H30F 109.5 . . ?
O5B C31B H31D 109.5 . . ?
O5B C31B H31E 109.5 . . ?
O5B C31B H31F 109.5 . . ?
H31D C31B H31E 109.5 . . ?
H31D C31B H31F 109.5 . . ?
H31E C31B H31F 109.5 . . ?

loop_
_geom_hbond_atom_site_label_D
_geom_hbond_atom_site_label_H
_geom_hbond_atom_site_label_A
_geom_hbond_distance_DH
_geom_hbond_distance_HA
_geom_hbond_distance_DA
_geom_hbond_angle_DHA
_geom_hbond_site_symmetry_A
O1 H1 N1 0.84 1.89 2.688(5) 157.0 .

loop_
_geom_torsion_atom_site_label_1
_geom_torsion_atom_site_label_2
_geom_torsion_atom_site_label_3
_geom_torsion_atom_site_label_4
_geom_torsion
_geom_torsion_site_symmetry_1
_geom_torsion_site_symmetry_2
_geom_torsion_site_symmetry_3
_geom_torsion_site_symmetry_4
_geom_torsion_publ_flag
O1 C8 C9 C4 -69.0(5) . . . . ?
O1 C8 C9 C10 58.5(5) . . . . ?
O1 C8 C21 O4 18(2) . . . . ?
O1 C8 C21 O5 -156.6(11) . . . . ?
O1 C8 C21B O4B -141(3) . . . . ?
O1 C8 C21B O5B 46.8(19) . . . . ?
O2 C23 C24 C25 -137.6(7) . . . . ?
O2 C23 C24 C29 37.6(9) . . . . ?
O3 C18 C19 C20 176.7(9) . . . . ?
O3B C18B C19B C20B 178.6(13) . . . . ?
N1 C1 C2 C3 16.1(7) . . . . ?
N1 C5 C6 C7 -80.7(4) . . . . ?
N1 C5 C6 C13 40.3(4) . . . . ?
N1 C5 C6 C15 157.4(7) . . . . ?
N1 C5 C6 C15B 169.2(10) . . . . ?
N2 C7 C8 O1 -167.2(5) . . . . ?
N2 C7 C8 C9 68.8(6) . . . . ?
N2 C7 C8 C21 -59.4(8) . . . . ?
N2 C16 C17 C18 -176.8(10) . . . . ?
N2B C7 C8 O1 -148.4(9) . . . . ?
N2B C7 C8 C9 87.6(9) . . . . ?
N2B C7 C8 C21B -24.1(12) . . . . ?
N2B C16B C17B C18B -177(2) . . . . ?
C1 N1 C5 C4 63.8(5) . . . . ?
C1 N1 C5 C6 -168.7(4) . . . . ?
C1 N1 C14 C13 153.9(4) . . . . ?
C1 C2 C3 C4 2.1(8) . . . . ?
C2 C3 C4 C5 10.6(6) . . . . ?
C2 C3 C4 C9 -113.9(5) . . . . ?
C2 C3 C4 C11 129.3(5) . . . . ?
C3 C4 C5 N1 -41.6(5) . . . . ?
C3 C4 C5 C6 -159.9(4) . . . . ?
C3 C4 C9 C8 109.2(4) . . . . ?
C3 C4 C9 C10 -16.2(5) . . . . ?
C3 C4 C11 C12 -57.9(5) . . . . ?
C4 C5 C6 C7 42.9(5) . . . . ?
C4 C5 C6 C13 163.9(4) . . . . ?
C4 C5 C6 C15 -78.9(8) . . . . ?
C4 C5 C6 C15B -67.1(10) . . . . ?
C4 C9 C10 O2 -65.5(5) . . . . ?
C5 N1 C1 C2 -48.1(5) . . . . ?
C5 N1 C14 C13 30.3(5) . . . . ?
C5 C4 C9 C8 -12.9(5) . . . . ?
C5 C4 C9 C10 -138.3(4) . . . . ?
C5 C4 C11 C12 59.5(5) . . . . ?
C5 C6 C7 N2 -120.6(6) . . . . ?
C5 C6 C7 N2B -134.9(12) . . . . ?
C5 C6 C7 C8 -0.6(6) . . . . ?
C5 C6 C13 C14 -22.2(5) . . . . ?
C5 C6 C15 C16 124.8(12) . . . . ?
C5 C6 C15 C20 -59(2) . . . . ?
C5 C6 C15B C16B 129.9(16) . . . . ?
C5 C6 C15B C20B -54(3) . . . . ?
C6 C7 C8 O1 78.1(5) . . . . ?
C6 C7 C8 C9 -45.9(6) . . . . ?
C6 C7 C8 C21 -174.1(7) . . . . ?
C6 C7 C8 C21B -157.6(9) . . . . ?
C6 C13 C14 N1 -3.9(5) . . . . ?
C6 C15 C16 N2 -3.5(18) . . . . ?
C6 C15 C16 C17 178.6(12) . . . . ?
C6 C15 C20 C19 179.4(16) . . . . ?
C6 C15B C16B N2B -4(3) . . . . ?
C6 C15B C16B C17B 172.8(18) . . . . ?
C6 C15B C20B C19B -174(2) . . . . ?
C7 N2 C16 C15 7.0(14) . . . . ?
C7 N2 C16 C17 -175.2(10) . . . . ?
C7 N2B C16B C15B -4(3) . . . . ?
C7 N2B C16B C17B 179(2) . . . . ?
C7 C6 C13 C14 100.2(5) . . . . ?
C7 C6 C15 C16 -1.5(16) . . . . ?
C7 C6 C15 C20 175.2(18) . . . . ?
C7 C6 C15B C16B 9.3(19) . . . . ?
C7 C6 C15B C20B -175(2) . . . . ?
C7 C8 C9 C4 53.5(5) . . . . ?
C7 C8 C9 C10 -179.0(4) . . . . ?
C7 C8 C21 O4 -95.9(19) . . . . ?
C7 C8 C21 O5 90.0(12) . . . . ?
C7 C8 C21B O4B 97(3) . . . . ?
C7 C8 C21B O5B -75.0(18) . . . . ?
C8 C9 C10 O2 165.6(4) . . . . ?
C9 C4 C5 N1 82.7(4) . . . . ?
C9 C4 C5 C6 -35.7(5) . . . . ?
C9 C4 C11 C12 -178.1(4) . . . . ?
C9 C8 C21 O4 138.2(16) . . . . ?
C9 C8 C21 O5 -36.0(13) . . . . ?
C9 C8 C21B O4B -22(3) . . . . ?
C9 C8 C21B O5B 166.1(15) . . . . ?
C10 O2 C23 C24 -177.0(5) . . . . ?
C11 C4 C5 N1 -158.3(3) . . . . ?
C11 C4 C5 C6 83.4(4) . . . . ?
C11 C4 C9 C8 -133.8(4) . . . . ?
C11 C4 C9 C10 100.7(4) . . . . ?
C13 C6 C7 N2 124.6(6) . . . . ?
C13 C6 C7 N2B 110.3(12) . . . . ?
C13 C6 C7 C8 -115.4(5) . . . . ?
C13 C6 C15 C16 -122.8(12) . . . . ?
C13 C6 C15 C20 54(2) . . . . ?
C13 C6 C15B C16B -109.4(16) . . . . ?
C13 C6 C15B C20B 67(3) . . . . ?
C14 N1 C1 C2 -167.6(4) . . . . ?
C14 N1 C5 C4 -172.1(4) . . . . ?
C14 N1 C5 C6 -44.7(4) . . . . ?
C23 O2 C10 C9 177.4(5) . . . . ?
C23 C24 C25 C26 178.9(9) . . . . ?
C23 C24 C29 C28 178.1(8) . . . . ?
C24 C25 C26 C27 3.5(18) . . . . ?
C25 C24 C29 C28 -6.5(11) . . . . ?
C25 C26 C27 C28 -7.3(19) . . . . ?
C26 C27 C28 C29 4.2(16) . . . . ?
C27 C28 C29 C24 2.9(13) . . . . ?
C29 C24 C25 C26 3.4(13) . . . . ?
C15 C6 C7 N2 5.1(10) . . . . ?
C15 C6 C7 C8 125.1(10) . . . . ?
C15 C6 C13 C14 -142.3(8) . . . . ?
C15 C16 C17 C18 0.7(17) . . . . ?
C16 N2 C7 C6 -7.4(9) . . . . ?
C16 N2 C7 C8 -129.6(7) . . . . ?
C16 C15 C20 C19 -4(2) . . . . ?
C16 C17 C18 O3 -179.1(9) . . . . ?
C16 C17 C18 C19 -0.3(14) . . . . ?
C17 C18 C19 C20 -2.3(16) . . . . ?
C18 C19 C20 C15 4.5(19) . . . . ?
C20 C15 C16 N2 179.3(15) . . . . ?
C20 C15 C16 C17 1(2) . . . . ?
C21 C8 C9 C4 176.3(8) . . . . ?
C21 C8 C9 C10 -56.2(9) . . . . ?
C22 N2 C7 C6 -142.5(9) . . . . ?
C22 N2 C7 C8 95.3(10) . . . . ?
C22 N2 C16 C15 142.3(13) . . . . ?
C22 N2 C16 C17 -40.0(16) . . . . ?
C30 O3 C18 C17 -3.4(15) . . . . ?
C30 O3 C18 C19 177.7(11) . . . . ?
C31 O5 C21 O4 8(2) . . . . ?
C31 O5 C21 C8 -178.0(17) . . . . ?
C15B C6 C7 N2B -12.6(16) . . . . ?
C15B C6 C7 C8 121.6(12) . . . . ?
C15B C6 C13 C14 -150.4(11) . . . . ?
C15B C16B C17B C18B 6(3) . . . . ?
C16B N2B C7 C6 11(2) . . . . ?
C16B N2B C7 C8 -122.7(16) . . . . ?
C16B C15B C20B C19B 1(3) . . . . ?
C16B C17B C18B O3B 178.8(14) . . . . ?
C16B C17B C18B C19B -6(2) . . . . ?
C17B C18B C19B C20B 4(2) . . . . ?
C18B C19B C20B C15B -2(2) . . . . ?
C20B C15B C16B N2B 179(2) . . . . ?
C20B C15B C16B C17B -4(3) . . . . ?
C21B C8 C9 C4 170.6(11) . . . . ?
C21B C8 C9 C10 -62.0(11) . . . . ?
C22B N2B C7 C6 -140.0(19) . . . . ?
C22B N2B C7 C8 86(2) . . . . ?
C22B N2B C16B C15B 148(2) . . . . ?
C22B N2B C16B C17B -29(4) . . . . ?
C30B O3B C18B C17B 177.7(15) . . . . ?
C30B O3B C18B C19B 2.8(19) . . . . ?
C31B O5B C21B O4B 10(3) . . . . ?
C31B O5B C21B C8 -176.7(17) . . . . ?

_shelx_res_file                  
;
    boger48_sq.res created by SHELXL-2014/7

TITL Boger48 in I4 #79
REM SHELXT solution in I4
REM R1 0.214, Rweak 0.075, Alpha 0.015, Orientation as input
REM Flack x = 0.154 ( 0.245 ) from Parsons' quotients
REM Formula found by SHELXT: C29 N4 O4
CELL 1.54178 27.2685 27.2685 7.6863 90 90 90
ZERR 8 0.0008 0.0008 0.0003 0 0 0
LATT -2
SYMM -X,-Y,+Z
SYMM -Y,+X,+Z
SYMM +Y,-X,+Z
SFAC C H N O
UNIT 248 304 16 40
EQIV $1 2-X,1-Y,+Z
RIGU 0.002 0.002 O3 O3B N2 N2B C6 C7 C15 C16 C17 C18 C19 C20 C22 C30 C15B =
 C16B C17B C18B C19B C20B C22B C30B
RIGU 0.002 0.002 O4 O5 O4B O5B C21 C31 C21B C31B
EADP C31B C31

L.S. 10 0 14
PLAN  20
TEMP -173.15
HTAB O1 N1
FREE C31B C31B_$1
BOND
BOND $H
MORE -1
CONF
ABIN
fmap 2
acta
REM <olex2.extras>
REM <HklSrc "%.\\Boger48.hkl">
REM </olex2.extras>

WGHT    0.083000    0.290500
FVAR       0.30218
O1    4    0.874148    0.568884    0.283271    11.00000    0.07793    0.05679 =
         0.06596   -0.01920    0.00154    0.02328
AFIX 147
H1    2    0.860922    0.585414    0.203880    11.00000   -1.50000
AFIX   0
O2    4    0.756680    0.561680    0.648712    11.00000    0.06684    0.04305 =
         0.05627    0.00755   -0.00926    0.00083
PART 1
O3    4    0.891338    0.844457    0.774505    10.60000    0.09691    0.05946 =
         0.06622   -0.01515    0.01567   -0.01138
O4    4    0.935303    0.535392    0.492167    10.60000    0.07034    0.07442 =
         0.05992   -0.00013   -0.01414    0.03972
O5    4    0.899092    0.575499    0.718139    10.60000    0.06856    0.05531 =
         0.05108    0.00638   -0.01189    0.03223

PART 0
PART 2
O3B   4    0.917221    0.813803    0.854146    10.40000    0.06466    0.05654 =
         0.04443   -0.02261    0.00529   -0.00555

O4B   4    0.891778    0.564705    0.752624    10.40000    0.06815    0.07258 =
         0.04174    0.00906   -0.00046    0.02320
O5B   4    0.944532    0.547799    0.534226    10.40000    0.05495    0.07051 =
         0.04160    0.00042   -0.00945    0.02913
PART 0
N1    3    0.827932    0.639412    0.102234    11.00000    0.05499    0.05990 =
         0.03836   -0.01473   -0.00574    0.00327
PART 1
N2    3    0.915187    0.672848    0.582076    10.60000    0.05366    0.05295 =
         0.04883   -0.01098   -0.02071    0.00920

PART 0
PART 2
N2B   3    0.926184    0.663078    0.537846    10.40000    0.07803    0.05785 =
         0.07560   -0.02148   -0.03783    0.03061

PART 0
C1    1    0.782359    0.627166    0.011371    11.00000    0.07027    0.06824 =
         0.04062   -0.01801   -0.00662   -0.00288
AFIX  23
H1A   2    0.789109    0.602406   -0.079737    11.00000   -1.20000
H1B   2    0.769120    0.656864   -0.045925    11.00000   -1.20000
AFIX   0
C2    1    0.745866    0.607677    0.134898    11.00000    0.06206    0.05551 =
         0.04604   -0.00776   -0.01189   -0.00331
AFIX  43
H2    2    0.718338    0.590606    0.089393    11.00000   -1.20000
AFIX   0
C3    1    0.749389    0.612694    0.306477    11.00000    0.04898    0.04530 =
         0.04790    0.00039   -0.01095    0.00018
AFIX  43
H3    2    0.724687    0.597975    0.376254    11.00000   -1.20000
AFIX   0
C4    1    0.790019    0.640225    0.398341    11.00000    0.04313    0.04048 =
         0.03254   -0.00269   -0.00843    0.00930
C5    1    0.819457    0.668554    0.261069    11.00000    0.04942    0.03932 =
         0.03670   -0.01124   -0.00850    0.00602
AFIX  13
H5    2    0.800161    0.698305    0.227897    11.00000   -1.20000
AFIX   0
C6    1    0.871756    0.685175    0.308135    11.00000    0.04295    0.04801 =
         0.04027   -0.00933   -0.00427    0.00740
C7    1    0.902605    0.645813    0.405536    11.00000    0.04891    0.05565 =
         0.05890   -0.00857   -0.00860    0.01260
PART 1
AFIX  13
H7    2    0.933492    0.639106    0.339558    10.60000   -1.20000
AFIX  13
PART 0
PART 2
H7B   2    0.928916    0.636722    0.320841    10.40000   -1.20000
AFIX   0
PART 0
C8    1    0.874914    0.596818    0.439927    11.00000    0.05363    0.05158 =
         0.05556   -0.00924   -0.01103    0.02179
C9    1    0.823322    0.605073    0.510668    11.00000    0.05217    0.03941 =
         0.04051   -0.00164   -0.00827    0.01477
AFIX  13
H9    2    0.827193    0.621032    0.626995    11.00000   -1.20000
AFIX   0
C10   1    0.799576    0.555506    0.543056    11.00000    0.05760    0.04113 =
         0.06965    0.00218   -0.00344    0.01276
AFIX  23
H10A  2    0.790436    0.540268    0.430736    11.00000   -1.20000
H10B  2    0.823107    0.533541    0.602628    11.00000   -1.20000
AFIX   0
C11   1    0.765163    0.676496    0.527087    11.00000    0.04706    0.03981 =
         0.04008   -0.00081   -0.00292    0.01024
AFIX  23
H11A  2    0.747265    0.657120    0.615589    11.00000   -1.20000
H11B  2    0.791238    0.694941    0.588333    11.00000   -1.20000
AFIX   0
C12   1    0.729512    0.713395    0.447599    11.00000    0.06717    0.05566 =
         0.05344    0.00208    0.00112    0.03045
AFIX 137
H12A  2    0.706396    0.696194    0.371394    11.00000   -1.50000
H12B  2    0.747849    0.737672    0.379732    11.00000   -1.50000
H12C  2    0.711406    0.730003    0.540648    11.00000   -1.50000
AFIX   0
C13   1    0.892936    0.697281    0.127166    11.00000    0.06225    0.08309 =
         0.03941   -0.00445    0.00263   -0.00542
AFIX  23
H13A  2    0.890734    0.732917    0.103814    11.00000   -1.20000
H13B  2    0.927749    0.687189    0.119839    11.00000   -1.20000
AFIX   0
C14   1    0.861945    0.668567   -0.003109    11.00000    0.06105    0.07879 =
         0.04078   -0.01565    0.00234    0.00226
AFIX  23
H14A  2    0.843752    0.691160   -0.080567    11.00000   -1.20000
H14B  2    0.882901    0.647005   -0.075291    11.00000   -1.20000
AFIX   0
C23   1    0.732394    0.516835    0.675468    11.00000    0.09007    0.04105 =
         0.11046    0.01873    0.00476   -0.00481
AFIX  23
H23A  2    0.754238    0.494011    0.738934    11.00000   -1.20000
H23B  2    0.724224    0.501866    0.561760    11.00000   -1.20000
AFIX   0
C24   1    0.686698    0.524697    0.777283    11.00000    0.07940    0.04783 =
         0.08329    0.01668   -0.01729   -0.01022
C25   1    0.674450    0.493165    0.907334    11.00000    0.12025    0.06847 =
         0.12854    0.04290    0.00710    0.00925
AFIX  43
H25   2    0.695036    0.465859    0.930959    11.00000   -1.20000
AFIX   0
C26   1    0.632870    0.500080    1.005113    11.00000    0.17358    0.08390 =
         0.16773    0.06550    0.06100    0.01812
AFIX  43
H26   2    0.626137    0.478545    1.099285    11.00000   -1.20000
AFIX   0
C27   1    0.602112    0.536141    0.970441    11.00000    0.11346    0.09561 =
         0.16756    0.04950    0.04781   -0.00250
AFIX  43
H27   2    0.571711    0.538118    1.030394    11.00000   -1.20000
AFIX   0
C28   1    0.614116    0.571282    0.846235    11.00000    0.08285    0.11498 =
         0.13028    0.03903    0.00049    0.01673
AFIX  43
H28   2    0.593313    0.598606    0.825443    11.00000   -1.20000
AFIX   0
C29   1    0.656684    0.565312    0.755163    11.00000    0.09159    0.08623 =
         0.09983    0.03821   -0.00912    0.01128
AFIX  43
H29   2    0.666079    0.589808    0.673845    11.00000   -1.20000
AFIX   0
PART 1
C15   1    0.873037    0.730601    0.420425    10.60000    0.04055    0.04673 =
         0.03848   -0.00627   -0.00163    0.00449
C16   1    0.899545    0.721892    0.571061    10.60000    0.04177    0.04562 =
         0.04186   -0.00483   -0.00125    0.00401
C17   1    0.907555    0.758456    0.698325    10.60000    0.05397    0.04903 =
         0.03878   -0.00565    0.00108   -0.00226
AFIX  43
H17   2    0.926093    0.752233    0.800617    10.60000   -1.20000
AFIX   0
C18   1    0.886518    0.804525    0.664785    10.60000    0.05414    0.04484 =
         0.05024   -0.00551    0.01011    0.00221
C19   1    0.859830    0.813956    0.516886    10.60000    0.05751    0.04805 =
         0.05656   -0.00788    0.00621    0.00609
AFIX  43
H19   2    0.845071    0.845147    0.499870    10.60000   -1.20000
AFIX   0
C20   1    0.854639    0.777052    0.391529    10.60000    0.05187    0.04727 =
         0.05277   -0.00247    0.00303    0.00656
AFIX  43
H20   2    0.838259    0.784070    0.285325    10.60000   -1.20000
AFIX   0
C21   1    0.907126    0.567163    0.546132    10.60000    0.06022    0.06197 =
         0.05020    0.00562   -0.00714    0.02069
C22   1    0.964283    0.664255    0.655724    10.60000    0.05824    0.06047 =
         0.07512   -0.00640   -0.02696    0.01077
AFIX 137
H22A  2    0.973887    0.630094    0.635516    10.60000   -1.50000
H22B  2    0.963662    0.670791    0.781077    10.60000   -1.50000
H22C  2    0.987981    0.686158    0.599600    10.60000   -1.50000
AFIX   0
C30   1    0.914822    0.839210    0.923624    10.60000    0.15653    0.07596 =
         0.06728   -0.00204   -0.01135   -0.02701
AFIX 137
H30A  2    0.948687    0.829015    0.900957    10.60000   -1.50000
H30B  2    0.898340    0.814226    0.994199    10.60000   -1.50000
H30C  2    0.914864    0.870497    0.986366    10.60000   -1.50000
AFIX   0
C31   1    0.932006    0.547594    0.830623    10.60000    0.10215    0.12740 =
         0.04839    0.01218   -0.00181    0.08380
AFIX 137
H31A  2    0.927888    0.512471    0.807896    10.60000   -1.50000
H31B  2    0.924208    0.554492    0.952655    10.60000   -1.50000
H31C  2    0.966011    0.557090    0.806813    10.60000   -1.50000
AFIX   0

PART 0
PART 2
C15B  1    0.876114    0.724533    0.450571    10.40000    0.03284    0.04230 =
         0.03734   -0.00668   -0.00061    0.00193

C16B  1    0.910393    0.708387    0.573127    10.40000    0.04847    0.04937 =
         0.04813   -0.01114   -0.01427    0.01160
C17B  1    0.924776    0.739682    0.703246    10.40000    0.05251    0.04724 =
         0.05043   -0.01561   -0.01481    0.01085
AFIX  43
H17B  2    0.950183    0.730753    0.781656    10.40000   -1.20000
AFIX   0

C18B  1    0.901107    0.785158    0.717833    10.40000    0.04009    0.04147 =
         0.03412   -0.00823    0.00503    0.00321
C19B  1    0.867859    0.802089    0.600834    10.40000    0.04226    0.03848 =
         0.03863   -0.00796    0.00331    0.00524
AFIX  43
H19B  2    0.854434    0.834072    0.612380    10.40000   -1.20000
AFIX   0

C20B  1    0.853370    0.771070    0.460077    10.40000    0.03439    0.04107 =
         0.03371   -0.00323    0.00638   -0.00212
AFIX  43
H20B  2    0.829643    0.781204    0.377023    10.40000   -1.20000
AFIX   0

C21B  1    0.901117    0.566849    0.607374    10.40000    0.05860    0.05911 =
         0.04182    0.00969   -0.00314    0.02845
C22B  1    0.977254    0.648201    0.583290    10.40000    0.08854    0.08293 =
         0.16866   -0.07298   -0.07775    0.05057
AFIX 137
H22D  2    0.978047    0.635945    0.703115    10.40000   -1.50000
H22E  2    0.999099    0.676584    0.572785    10.40000   -1.50000
H22F  2    0.988162    0.622300    0.503820    10.40000   -1.50000
AFIX   0

C30B  1    0.893950    0.864518    0.871347    10.40000    0.07407    0.06874 =
         0.12473   -0.04941   -0.00268    0.00345
AFIX 137
H30D  2    0.899868    0.883336    0.764771    10.40000   -1.50000
H30E  2    0.908492    0.881746    0.970639    10.40000   -1.50000
H30F  2    0.858557    0.861014    0.889667    10.40000   -1.50000
AFIX   0

C31B  1    0.970223    0.518250    0.660775    10.40000    0.10215    0.12740 =
         0.04839    0.01218   -0.00181    0.08380
AFIX 137
H31D  2    0.996250    0.499644    0.602699    10.40000   -1.50000
H31E  2    0.947164    0.495472    0.715860    10.40000   -1.50000
H31F  2    0.984685    0.539584    0.749630    10.40000   -1.50000
AFIX   0
HKLF 4

REM  Boger48 in I4 #79
REM R1 =  0.0510 for    3331 Fo > 4sig(Fo)  and  0.0764 for all    4523 data
REM    471 parameters refined using    214 restraints

END

WGHT      0.0829      0.2902

REM Highest difference peak  0.227,  deepest hole -0.180,  1-sigma level  0.037
Q1    1   0.6443  0.5349  0.6521  11.00000  0.05    0.23
Q2    1   0.9811  0.5330  0.6793  11.00000  0.05    0.19
Q3    1   0.9560  0.4978  0.6290  11.00000  0.05    0.18
Q4    1   0.8534  0.8613  0.3788  11.00000  0.05    0.14
Q5    1   0.5924  0.5229  0.8096  11.00000  0.05    0.14
Q6    1   0.5992  0.5365  0.7170  11.00000  0.05    0.14
Q7    1   0.7806  0.7602  0.4067  11.00000  0.05    0.13
Q8    1   0.7903  0.7656  0.4880  11.00000  0.05    0.12
Q9    1   0.8465  0.8060  0.1979  11.00000  0.05    0.12
Q10   1   0.8004  0.7191  0.2387  11.00000  0.05    0.12
Q11   1   0.7427  0.5322  0.2978  11.00000  0.05    0.12
Q12   1   0.9834  0.7520  0.6901  11.00000  0.05    0.11
Q13   1   0.9538  0.5901  1.1001  11.00000  0.05    0.11
Q14   1   0.8265  0.5105  0.5268  11.00000  0.05    0.11
Q15   1   0.9495  0.8596  1.0207  11.00000  0.05    0.11
Q16   1   0.8113  0.8595  0.8609  11.00000  0.05    0.11
Q17   1   0.8640  0.7487 -0.0021  11.00000  0.05    0.11
Q18   1   0.7625  0.5568  0.2381  11.00000  0.05    0.11
Q19   1   0.8741  0.5240  0.7064  11.00000  0.05    0.11
Q20   1   0.6356  0.4895  1.2649  11.00000  0.05    0.11
;
_shelx_res_checksum              87557
_shelx_fab_checksum              65698
_shelx_fab_file                  
;
    1    1    8      0.83     -0.69
    0    2    8      0.69     -0.67
    2    2    8      0.41     -0.70
   -1    3    8      0.51     -0.51
    1    3    8      0.24     -0.65
    3    3    8      0.14     -0.55
   -2    4    8      0.49     -0.21
    0    4    8      0.27     -0.30
    2    4    8     -0.14     -0.55
    4    4    8      0.09     -0.24
   -3    5    8      0.47      0.11
   -1    5    8      0.49      0.19
    1    5    8     -0.11     -0.15
    3    5    8     -0.21     -0.26
    5    5    8      0.04      0.15
   -4    6    8      0.26      0.33
   -2    6    8      0.62      0.56
    0    6    8      0.17      0.40
    2    6    8     -0.26      0.00
    4    6    8     -0.07      0.17
    6    6    8     -0.13      0.49
   -5    7    8     -0.03      0.43
   -3    7    8      0.50      0.67
   -1    7    8      0.42      0.85
    1    7    8     -0.11      0.43
    3    7    8     -0.06      0.27
    5    7    8      0.01      0.60
    7    7    8     -0.19      0.70
   -6    8    8     -0.12      0.42
   -4    8    8      0.29      0.55
   -2    8    8      0.53      1.03
    0    8    8      0.10      0.88
    2    8    8     -0.01      0.46
    4    8    8      0.25      0.61
    6    8    8      0.05      0.88
    8    8    8      0.06      0.67
   -7    9    8      0.07      0.30
   -5    9    8      0.21      0.30
   -3    9    8      0.56      0.91
   -1    9    8      0.33      1.23
    1    9    8      0.04      0.82
    3    9    8      0.37      0.64
    5    9    8      0.42      0.89
    7    9    8      0.25      0.88
    9    9    8      0.45      0.41
   -8   10    8      0.28      0.13
   -6   10    8      0.23      0.03
   -4   10    8      0.55      0.54
   -2   10    8      0.54      1.29
    0   10    8      0.14      1.24
    2   10    8      0.30      0.85
    4   10    8      0.64      0.88
    6   10    8      0.49      0.96
    8   10    8      0.60      0.60
   -7   11    8      0.17     -0.12
   -5   11    8      0.41      0.10
   -3   11    8      0.60      1.00
   -1   11    8      0.27      1.46
    1   11    8      0.15      1.17
    3   11    8      0.57      0.96
    5   11    8      0.60      0.99
    7   11    8      0.59      0.75
   -6   12    8      0.13     -0.16
   -4   12    8      0.42      0.51
   -2   12    8      0.31      1.34
    0   12    8     -0.01      1.38
    2   12    8      0.28      1.08
    4   12    8      0.51      1.00
    6   12    8      0.39      0.85
   -3   13    8      0.21      0.95
   -1   13    8     -0.11      1.35
    1   13    8     -0.08      1.13
    3   13    8      0.27      0.94
    0    1    7      1.75      2.04
   -1    2    7      1.45      1.55
    1    2    7      1.38      1.49
   -2    3    7      1.06      1.02
    0    3    7      1.13      1.24
    2    3    7      0.83      0.77
   -3    4    7      0.68      0.75
   -1    4    7      0.89      1.13
    1    4    7      0.51      0.68
    3    4    7      0.33      0.37
   -4    5    7      0.19      0.68
   -2    5    7      0.66      1.13
    0    5    7      0.32      0.89
    2    5    7     -0.08      0.28
    4    5    7     -0.08      0.36
   -5    6    7     -0.42      0.65
   -3    6    7      0.25      1.07
   -1    6    7      0.19      1.17
    1    6    7     -0.33      0.53
    3    6    7     -0.40      0.30
    5    6    7     -0.49      0.53
   -6    7    7     -0.89      0.60
   -4    7    7     -0.30      0.87
   -2    7    7     -0.02      1.27
    0    7    7     -0.43      0.87
    2    7    7     -0.62      0.40
    4    7    7     -0.49      0.56
    6    7    7     -0.82      0.66
   -7    8    7     -0.83      0.48
   -5    8    7     -0.65      0.61
   -3    8    7     -0.24      1.12
   -1    8    7     -0.44      1.11
    1    8    7     -0.74      0.56
    3    8    7     -0.48      0.54
    5    8    7     -0.49      0.76
    7    8    7     -0.76      0.70
   -8    9    7     -0.23      0.15
   -6    9    7     -0.52      0.25
   -4    9    7     -0.25      0.75
   -2    9    7     -0.31      1.13
    0    9    7     -0.71      0.74
    2    9    7     -0.55      0.48
    4    9    7     -0.19      0.70
    6    9    7     -0.34      0.78
    8    9    7     -0.17      0.54
   -9   10    7      0.46     -0.46
   -7   10    7     -0.04     -0.27
   -5   10    7      0.01      0.18
   -3   10    7      0.01      0.84
   -1   10    7     -0.44      0.83
    1   10    7     -0.61      0.42
    3   10    7     -0.13      0.49
    5   10    7      0.03      0.64
    7   10    7      0.07      0.60
    9   10    7      0.60      0.03
  -10   11    7      0.81     -1.15
   -8   11    7      0.41     -0.93
   -6   11    7      0.34     -0.52
   -4   11    7      0.40      0.27
   -2   11    7      0.01      0.71
    0   11    7     -0.48      0.40
    2   11    7     -0.27      0.25
    4   11    7      0.12      0.36
    6   11    7      0.17      0.39
    8   11    7      0.61      0.18
   10   11    7      1.00     -0.74
  -11   12    7      0.80     -1.57
   -9   12    7      0.63     -1.44
   -7   12    7      0.53     -1.14
   -5   12    7      0.63     -0.41
   -3   12    7      0.43      0.38
   -1   12    7     -0.19      0.40
    1   12    7     -0.39      0.10
    3   12    7     -0.03      0.09
    5   12    7      0.07      0.06
    7   12    7      0.33      0.01
    9   12    7      0.88     -0.49
   11   12    7      0.84     -1.40
  -12   13    7      0.66     -1.49
  -10   13    7      0.73     -1.56
   -8   13    7      0.64     -1.41
   -6   13    7      0.71     -0.89
   -4   13    7      0.65     -0.01
   -2   13    7      0.13      0.40
    0   13    7     -0.38      0.15
    2   13    7     -0.26     -0.02
    4   13    7     -0.11     -0.15
    6   13    7     -0.08     -0.27
    8   13    7      0.41     -0.46
   10   13    7      0.62     -1.17
   12   13    7      0.41     -1.56
  -13   14    7      0.51     -1.07
  -11   14    7      0.81     -1.30
   -9   14    7      0.78     -1.29
   -7   14    7      0.79     -1.01
   -5   14    7      0.77     -0.29
   -3   14    7      0.41      0.40
   -1   14    7     -0.23      0.36
    1   14    7     -0.40      0.11
    3   14    7     -0.24     -0.07
    5   14    7     -0.35     -0.35
    7   14    7     -0.14     -0.50
    9   14    7      0.21     -0.94
   11   14    7      0.06     -1.46
   13   14    7      0.07     -1.19
  -12   15    7      0.76     -0.91
  -10   15    7      0.88     -0.97
   -8   15    7      0.91     -0.84
   -6   15    7      0.89     -0.38
   -4   15    7      0.65      0.34
   -2   15    7      0.05      0.59
    0   15    7     -0.37      0.38
    2   15    7     -0.26      0.21
    4   15    7     -0.34     -0.10
    6   15    7     -0.44     -0.39
    8   15    7     -0.16     -0.67
   10   15    7     -0.20     -1.19
   12   15    7     -0.36     -1.20
  -11   16    7      0.78     -0.68
   -9   16    7      0.89     -0.60
   -7   16    7      0.93     -0.36
   -5   16    7      0.82      0.21
   -3   16    7      0.39      0.64
   -1   16    7     -0.16      0.56
    1   16    7     -0.18      0.45
    3   16    7     -0.11      0.28
    5   16    7     -0.37     -0.06
    7   16    7     -0.32     -0.32
    9   16    7     -0.26     -0.76
   -8   17    7      0.75     -0.27
   -6   17    7      0.76      0.06
   -4   17    7      0.57      0.50
   -2   17    7      0.09      0.54
    0   17    7     -0.06      0.44
    2   17    7      0.16      0.46
    4   17    7     -0.01      0.26
    6   17    7     -0.22      0.01
    8   17    7     -0.16     -0.29
   -5   18    7      0.45      0.29
   -3   18    7      0.19      0.40
   -1   18    7     -0.03      0.26
    1   18    7      0.27      0.34
    3   18    7      0.38      0.37
    5   18    7      0.07      0.20
    0    0    6      0.60      3.85
    1    1    6      0.53      3.31
    0    2    6      0.44      2.86
    2    2    6      0.29      2.05
   -1    3    6      0.31      1.89
    1    3    6      0.19      1.75
    3    3    6      0.04      0.78
   -2    4    6      0.24      0.91
    0    4    6      0.16      1.27
    2    4    6     -0.15      0.59
    4    4    6     -0.12     -0.05
   -3    5    6      0.17      0.18
   -1    5    6      0.25      0.81
    1    5    6     -0.15      0.53
    3    5    6     -0.38     -0.09
    5    5    6     -0.26     -0.43
   -4    6    6     -0.07     -0.25
   -2    6    6      0.26      0.40
    0    6    6      0.00      0.53
    2    6    6     -0.43      0.09
    4    6    6     -0.41     -0.31
    6    6    6     -0.49     -0.50
   -5    7    6     -0.55     -0.37
   -3    7    6     -0.03      0.07
   -1    7    6      0.05      0.46
    1    7    6     -0.37      0.32
    3    7    6     -0.50      0.01
    5    7    6     -0.38     -0.30
    7    7    6     -0.79     -0.31
   -6    8    6     -0.98     -0.20
   -4    8    6     -0.54     -0.05
   -2    8    6     -0.17      0.32
    0    8    6     -0.37      0.41
    2    8    6     -0.60      0.27
    4    8    6     -0.37      0.02
    6    8    6     -0.45     -0.20
    8    8    6     -0.89      0.03
   -7    9    6     -1.03     -0.01
   -5    9    6     -0.90     -0.01
   -3    9    6     -0.49      0.20
   -1    9    6     -0.47      0.34
    1    9    6     -0.75      0.30
    3    9    6     -0.58      0.20
    5    9    6     -0.27     -0.06
    7    9    6     -0.56      0.03
    9    9    6     -0.65      0.18
   -8   10    6     -0.65     -0.14
   -6   10    6     -0.83     -0.04
   -4   10    6     -0.62      0.12
   -2   10    6     -0.51      0.22
    0   10    6     -0.82      0.16
    2   10    6     -0.90      0.09
    4   10    6     -0.43     -0.11
    6   10    6     -0.32     -0.15
    8   10    6     -0.52      0.25
   10   10    6     -0.22     -0.13
   -9   11    6     -0.13     -0.65
   -7   11    6     -0.42     -0.38
   -5   11    6     -0.42     -0.06
   -3   11    6     -0.34      0.09
   -1   11    6     -0.65      0.01
    1   11    6     -1.04     -0.16
    3   11    6     -0.78     -0.35
    5   11    6     -0.36     -0.54
    7   11    6     -0.40     -0.12
    9   11    6     -0.27      0.15
   11   11    6      0.09     -0.76
  -10   12    6      0.22     -1.21
   -8   12    6      0.05     -0.92
   -6   12    6     -0.04     -0.39
   -4   12    6     -0.02     -0.03
   -2   12    6     -0.25     -0.02
    0   12    6     -0.85     -0.27
    2   12    6     -1.01     -0.56
    4   12    6     -0.57     -0.93
    6   12    6     -0.38     -0.79
    8   12    6     -0.30     -0.12
   10   12    6      0.02     -0.40
   12   12    6      0.14     -1.29
  -11   13    6      0.32     -1.45
   -9   13    6      0.38     -1.30
   -7   13    6      0.33     -0.72
   -5   13    6      0.33     -0.12
   -3   13    6      0.19      0.11
   -1   13    6     -0.38     -0.08
    1   13    6     -0.92     -0.46
    3   13    6     -0.76     -0.97
    5   13    6     -0.43     -1.27
    7   13    6     -0.31     -0.72
    9   13    6     -0.02     -0.38
   11   13    6      0.11     -1.07
   13   13    6      0.03     -1.44
  -12   14    6      0.31     -1.34
  -10   14    6      0.55     -1.31
   -8   14    6      0.64     -0.84
   -6   14    6      0.66     -0.12
   -4   14    6      0.61      0.36
   -2   14    6      0.20      0.36
    0   14    6     -0.51     -0.01
    2   14    6     -0.73     -0.55
    4   14    6     -0.45     -1.17
    6   14    6     -0.26     -1.13
    8   14    6     -0.01     -0.58
   10   14    6      0.20     -0.86
   12   14    6     -0.01     -1.42
   14   14    6     -0.06     -1.33
  -13   15    6      0.28     -1.15
  -11   15    6      0.61     -1.10
   -9   15    6      0.83     -0.78
   -7   15    6      0.95     -0.07
   -5   15    6      1.01      0.60
   -3   15    6      0.82      0.84
   -1   15    6      0.18      0.60
    1   15    6     -0.37      0.13
    3   15    6     -0.33     -0.54
    5   15    6     -0.14     -0.99
    7   15    6      0.08     -0.67
    9   15    6      0.37     -0.60
   11   15    6      0.20     -1.19
   13   15    6     -0.18     -1.37
   15   15    6     -0.04     -1.18
  -14   16    6      0.29     -1.03
  -12   16    6      0.59     -0.91
  -10   16    6      0.84     -0.69
   -8   16    6      1.07     -0.08
   -6   16    6      1.27      0.67
   -4   16    6      1.34      1.13
   -2   16    6      0.98      1.07
    0   16    6      0.34      0.71
    2   16    6      0.08      0.19
    4   16    6      0.13     -0.43
    6   16    6      0.24     -0.50
    8   16    6      0.54     -0.30
   10   16    6      0.56     -0.72
   12   16    6      0.02     -1.14
   14   16    6     -0.24     -1.14
   16   16    6      0.06     -0.99
  -15   17    6      0.34     -0.86
  -13   17    6      0.58     -0.78
  -11   17    6      0.72     -0.64
   -9   17    6      0.92     -0.22
   -7   17    6      1.20      0.48
   -5   17    6      1.50      1.07
   -3   17    6      1.55      1.22
   -1   17    6      1.13      0.96
    1   17    6      0.73      0.62
    3   17    6      0.59      0.11
    5   17    6      0.52     -0.23
    7   17    6      0.68     -0.08
    9   17    6      0.87     -0.22
   11   17    6      0.45     -0.70
   13   17    6     -0.15     -0.86
   15   17    6     -0.14     -0.88
  -14   18    6      0.59     -0.57
  -12   18    6      0.63     -0.52
  -10   18    6      0.66     -0.34
   -8   18    6      0.84      0.13
   -6   18    6      1.20      0.71
   -4   18    6      1.56      1.02
   -2   18    6      1.54      0.88
    0   18    6      1.27      0.63
    2   18    6      1.08      0.35
    4   18    6      0.87     -0.04
    6   18    6      0.80     -0.05
    8   18    6      1.01      0.02
   10   18    6      0.85     -0.29
   12   18    6      0.17     -0.50
   14   18    6     -0.16     -0.57
  -13   19    6      0.64     -0.28
  -11   19    6      0.51     -0.30
   -9   19    6      0.48     -0.13
   -7   19    6      0.68      0.25
   -5   19    6      1.09      0.61
   -3   19    6      1.37      0.59
   -1   19    6      1.33      0.36
    1   19    6      1.26      0.27
    3   19    6      1.08      0.04
    5   19    6      0.84     -0.14
    7   19    6      0.94     -0.03
    9   19    6      1.03     -0.11
   11   19    6      0.53     -0.27
   13   19    6     -0.02     -0.28
  -10   20    6      0.33     -0.16
   -8   20    6      0.31     -0.06
   -6   20    6      0.55      0.18
   -4   20    6      0.86      0.24
   -2   20    6      0.96      0.03
    0   20    6      0.99      0.00
    2   20    6      0.94      0.02
    4   20    6      0.68     -0.16
    6   20    6      0.62     -0.17
    8   20    6      0.85     -0.14
   10   20    6      0.70     -0.21
   12   20    6      0.16     -0.15
   -9   21    6      0.20     -0.13
   -7   21    6      0.25     -0.07
   -5   21    6      0.45     -0.01
   -3   21    6      0.53     -0.21
   -1   21    6      0.52     -0.31
    1   21    6      0.54     -0.09
    3   21    6      0.34     -0.06
    5   21    6      0.14     -0.17
    7   21    6      0.35     -0.16
    9   21    6      0.54     -0.21
   -6   22    6      0.28     -0.08
   -4   22    6      0.32     -0.25
   -2   22    6      0.21     -0.48
    0   22    6      0.19     -0.27
    2   22    6      0.05      0.02
    4   22    6     -0.26      0.00
    6   22    6     -0.22     -0.05
   -1   23    6      0.04     -0.40
    1   23    6     -0.03     -0.01
    3   23    6     -0.35      0.16
    0    1    5      0.03      2.31
   -1    2    5     -0.18      1.20
    1    2    5     -0.19      1.13
   -2    3    5     -0.41     -0.31
    0    3    5     -0.21      0.50
    2    3    5     -0.54     -0.47
   -3    4    5     -0.45     -1.38
   -1    4    5     -0.08     -0.26
    1    4    5     -0.37     -0.48
    3    4    5     -0.75     -1.58
   -4    5    5     -0.23     -1.68
   -2    5    5      0.20     -0.77
    0    5    5      0.15     -0.30
    2    5    5     -0.51     -1.14
    4    5    5     -0.54     -1.76
   -5    6    5      0.01     -1.42
   -3    6    5      0.41     -0.95
   -1    6    5      0.76     -0.07
    1    6    5      0.17     -0.29
    3    6    5     -0.34     -1.12
    5    6    5      0.02     -1.29
   -6    7    5     -0.04     -0.98
   -4    7    5      0.25     -0.95
   -2    7    5      0.99     -0.04
    0    7    5      0.87      0.46
    2    7    5      0.16     -0.10
    4    7    5      0.23     -0.64
    6    7    5      0.46     -0.70
   -7    8    5     -0.37     -0.56
   -5    8    5     -0.30     -0.83
   -3    8    5      0.61     -0.24
   -1    8    5      1.10      0.66
    1    8    5      0.57      0.71
    3    8    5      0.34      0.16
    5    8    5      0.78     -0.18
    7    8    5      0.34     -0.30
   -8    9    5     -0.64     -0.20
   -6    9    5     -0.83     -0.61
   -4    9    5     -0.16     -0.47
   -2    9    5      0.78      0.34
    0    9    5      0.68      0.88
    2    9    5      0.26      0.64
    4    9    5      0.68      0.24
    6    9    5      0.77     -0.02
    8    9    5     -0.21     -0.07
   -9   10    5     -0.60      0.09
   -7   10    5     -0.90     -0.32
   -5   10    5     -0.75     -0.49
   -3   10    5      0.19     -0.09
   -1   10    5      0.53      0.55
    1   10    5      0.09      0.60
    3   10    5      0.25      0.26
    5   10    5      0.76     -0.01
    7   10    5      0.11     -0.09
    9   10    5     -0.67      0.09
  -10   11    5     -0.35      0.29
   -8   11    5     -0.52     -0.04
   -6   11    5     -0.81     -0.29
   -4   11    5     -0.25     -0.27
   -2   11    5      0.34      0.15
    0   11    5      0.02      0.34
    2   11    5     -0.17      0.01
    4   11    5      0.44     -0.33
    6   11    5      0.32     -0.43
    8   11    5     -0.64     -0.16
   10   11    5     -0.72      0.21
  -11   12    5     -0.21      0.41
   -9   12    5     -0.09      0.20
   -7   12    5     -0.46     -0.01
   -5   12    5     -0.37     -0.12
   -3   12    5      0.21      0.02
   -1   12    5      0.11      0.20
    1   12    5     -0.35     -0.11
    3   12    5      0.04     -0.63
    5   12    5      0.42     -0.91
    7   12    5     -0.33     -0.71
    9   12    5     -0.84     -0.14
   11   12    5     -0.47      0.25
  -12   13    5     -0.31      0.42
  -10   13    5      0.02      0.43
   -8   13    5     -0.06      0.27
   -6   13    5     -0.26      0.20
   -4   13    5      0.14      0.20
   -2   13    5      0.27      0.33
    0   13    5     -0.28      0.10
    2   13    5     -0.28     -0.54
    4   13    5      0.35     -1.07
    6   13    5      0.12     -1.17
    8   13    5     -0.56     -0.68
   10   13    5     -0.42     -0.08
   12   13    5     -0.27      0.16
  -13   14    5     -0.44      0.19
  -11   14    5     -0.15      0.59
   -9   14    5      0.09      0.55
   -7   14    5     -0.06      0.56
   -5   14    5      0.13      0.56
   -3   14    5      0.44      0.64
   -1   14    5      0.01      0.55
    1   14    5     -0.39     -0.04
    3   14    5      0.10     -0.75
    5   14    5      0.39     -1.17
    7   14    5     -0.09     -1.00
    9   14    5     -0.12     -0.41
   11   14    5      0.14     -0.06
   13   14    5     -0.22     -0.10
  -14   15    5     -0.35     -0.24
  -12   15    5     -0.32      0.53
  -10   15    5      0.03      0.73
   -8   15    5      0.07      0.83
   -6   15    5      0.17      0.93
   -4   15    5      0.61      0.99
   -2   15    5      0.48      1.00
    0   15    5     -0.13      0.59
    2   15    5     -0.08     -0.12
    4   15    5      0.38     -0.72
    6   15    5      0.24     -0.89
    8   15    5      0.18     -0.51
   10   15    5      0.59     -0.10
   12   15    5      0.35     -0.16
   14   15    5     -0.20     -0.53
  -15   16    5     -0.01     -0.64
  -13   16    5     -0.22      0.24
  -11   16    5     -0.07      0.71
   -9   16    5      0.09      0.89
   -7   16    5      0.17      1.11
   -5   16    5      0.67      1.23
   -3   16    5      0.99      1.30
   -1   16    5      0.53      1.08
    1   16    5      0.15      0.49
    3   16    5      0.37     -0.15
    5   16    5      0.40     -0.54
    7   16    5      0.31     -0.42
    9   16    5      0.81      0.00
   11   16    5      0.93      0.08
   13   16    5      0.19     -0.40
   15   16    5     -0.06     -0.90
  -16   17    5      0.31     -0.69
  -14   17    5      0.11     -0.06
  -12   17    5     -0.02      0.56
  -10   17    5      0.04      0.74
   -8   17    5      0.08      0.96
   -6   17    5      0.51      1.20
   -4   17    5      1.20      1.33
   -2   17    5      1.23      1.27
    0   17    5      0.76      0.85
    2   17    5      0.62      0.27
    4   17    5      0.56     -0.21
    6   17    5      0.36     -0.33
    8   17    5      0.75      0.01
   10   17    5      1.25      0.33
   12   17    5      0.67      0.05
   14   17    5     -0.04     -0.68
   16   17    5      0.12     -0.91
  -17   18    5      0.38     -0.40
  -15   18    5      0.41     -0.16
  -13   18    5      0.18      0.43
  -11   18    5      0.05      0.58
   -9   18    5     -0.03      0.63
   -7   18    5      0.16      0.85
   -5   18    5      0.93      1.04
   -3   18    5      1.50      1.11
   -1   18    5      1.34      0.90
    1   18    5      1.03      0.46
    3   18    5      0.79     -0.01
    5   18    5      0.43     -0.33
    7   18    5      0.55     -0.19
    9   18    5      1.21      0.27
   11   18    5      1.06      0.39
   13   18    5      0.12     -0.18
   15   18    5     -0.12     -0.73
   17   18    5      0.20     -0.51
  -16   19    5      0.43     -0.10
  -14   19    5      0.37      0.38
  -12   19    5      0.14      0.55
  -10   19    5     -0.04      0.38
   -8   19    5     -0.12      0.40
   -6   19    5      0.38      0.55
   -4   19    5      1.20      0.66
   -2   19    5      1.47      0.63
    0   19    5      1.24      0.40
    2   19    5      0.91      0.07
    4   19    5      0.43     -0.32
    6   19    5      0.26     -0.46
    8   19    5      0.87     -0.12
   10   19    5      1.21      0.33
   12   19    5      0.40      0.18
   14   19    5     -0.26     -0.38
   16   19    5     -0.05     -0.42
  -15   20    5      0.38      0.29
  -13   20    5      0.23      0.59
  -11   20    5      0.03      0.37
   -9   20    5     -0.17      0.13
   -7   20    5     -0.04      0.13
   -5   20    5      0.66      0.17
   -3   20    5      1.20      0.18
   -1   20    5      1.15      0.13
    1   20    5      0.80      0.03
    3   20    5      0.23     -0.22
    5   20    5     -0.18     -0.55
    7   20    5      0.25     -0.51
    9   20    5      0.99     -0.04
   11   20    5      0.66      0.22
   13   20    5     -0.21     -0.12
   15   20    5     -0.29     -0.32
  -14   21    5      0.23      0.51
  -12   21    5      0.08      0.45
  -10   21    5     -0.08      0.11
   -8   21    5     -0.17     -0.03
   -6   21    5      0.25     -0.09
   -4   21    5      0.87     -0.18
   -2   21    5      0.98     -0.22
    0   21    5      0.63     -0.13
    2   21    5     -0.03     -0.11
    4   21    5     -0.68     -0.38
    6   21    5     -0.56     -0.61
    8   21    5      0.36     -0.39
   10   21    5      0.69      0.03
   12   21    5      0.00      0.00
   14   21    5     -0.39     -0.27
  -13   22    5      0.06      0.42
  -11   22    5     -0.03      0.17
   -9   22    5     -0.14      0.00
   -7   22    5      0.04     -0.06
   -5   22    5      0.61     -0.23
   -3   22    5      0.91     -0.40
   -1   22    5      0.65     -0.31
    1   22    5     -0.05     -0.07
    3   22    5     -0.94     -0.09
    5   22    5     -1.25     -0.38
    7   22    5     -0.50     -0.47
    9   22    5      0.36     -0.15
   11   22    5      0.18      0.03
   13   22    5     -0.32     -0.22
  -12   23    5     -0.06      0.15
  -10   23    5     -0.12      0.02
   -8   23    5     -0.10      0.08
   -6   23    5      0.34     -0.01
   -4   23    5      0.82     -0.29
   -2   23    5      0.81     -0.37
    0   23    5      0.25     -0.08
    2   23    5     -0.72      0.14
    4   23    5     -1.47     -0.01
    6   23    5     -1.18     -0.27
    8   23    5     -0.20     -0.19
   10   23    5      0.18      0.06
   12   23    5     -0.17     -0.09
   -9   24    5     -0.16      0.08
   -7   24    5      0.03      0.22
   -5   24    5      0.54      0.01
   -3   24    5      0.80     -0.24
   -1   24    5      0.56     -0.09
    1   24    5     -0.20      0.25
    3   24    5     -1.14      0.31
    5   24    5     -1.38      0.06
    7   24    5     -0.67     -0.07
    9   24    5      0.02      0.10
   -6   25    5      0.17      0.25
   -4   25    5      0.54     -0.04
   -2   25    5      0.59     -0.07
    0   25    5      0.22      0.24
    2   25    5     -0.57      0.45
    4   25    5     -1.12      0.32
    6   25    5     -0.84      0.08
   -1   26    5      0.31      0.14
    1   26    5     -0.14      0.42
    0    0    4     -0.26      2.35
    1    1    4      0.03      1.75
    0    2    4      0.26      1.30
    2    2    4      0.60      0.35
   -1    3    4      0.59      0.34
    1    3    4      0.74      0.17
    3    3    4      0.82     -0.99
   -2    4    4      0.56     -0.47
    0    4    4      0.73      0.04
    2    4    4      0.97     -0.98
    4    4    4      0.43     -1.43
   -3    5    4      0.08     -0.64
   -1    5    4      0.42      0.19
    1    5    4      0.81     -0.34
    3    5    4      0.68     -1.37
    5    5    4     -0.27     -0.92
   -4    6    4     -0.64     -0.38
   -2    6    4     -0.14      0.52
    0    6    4      0.36      0.68
    2    6    4      0.61     -0.43
    4    6    4      0.11     -0.76
    6    6    4     -0.91     -0.18
   -5    7    4     -1.34     -0.34
   -3    7    4     -0.80      0.54
   -1    7    4     -0.18      1.40
    1    7    4      0.28      0.84
    3    7    4      0.26      0.02
    5    7    4     -0.37      0.29
    7    7    4     -1.32     -0.05
   -6    8    4     -1.79     -0.86
   -4    8    4     -1.43     -0.13
   -2    8    4     -0.68      1.23
    0    8    4     -0.11      1.56
    2    8    4      0.18      0.85
    4    8    4      0.00      0.80
    6    8    4     -0.70      0.81
    8    8    4     -1.51     -0.65
   -7    9    4     -1.81     -1.61
   -5    9    4     -1.84     -1.24
   -3    9    4     -1.09      0.16
   -1    9    4     -0.39      1.28
    1    9    4      0.05      1.11
    3    9    4      0.23      0.93
    5    9    4     -0.12      1.24
    7    9    4     -1.01      0.30
    9    9    4     -1.41     -1.36
   -8   10    4     -1.34     -1.96
   -6   10    4     -1.79     -2.12
   -4   10    4     -1.35     -1.16
   -2   10    4     -0.56      0.25
    0   10    4     -0.03      0.69
    2   10    4      0.40      0.54
    4   10    4      0.44      0.98
    6   10    4     -0.31      0.77
    8   10    4     -1.23     -0.78
   10   10    4     -1.00     -1.52
   -9   11    4     -0.59     -1.60
   -7   11    4     -1.20     -2.28
   -5   11    4     -1.32     -2.02
   -3   11    4     -0.65     -0.82
   -1   11    4     -0.09      0.01
    1   11    4      0.45     -0.02
    3   11    4      0.91      0.30
    5   11    4      0.54      0.66
    7   11    4     -0.62     -0.42
    9   11    4     -1.14     -1.54
   11   11    4     -0.47     -1.04
  -10   12    4      0.00     -0.79
   -8   12    4     -0.35     -1.74
   -6   12    4     -0.92     -2.16
   -4   12    4     -0.66     -1.47
   -2   12    4     -0.17     -0.52
    0   12    4      0.28     -0.35
    2   12    4      1.01     -0.27
    4   12    4      1.25      0.28
    6   12    4      0.32     -0.18
    8   12    4     -0.75     -1.50
   10   12    4     -0.66     -1.48
   12   12    4     -0.09     -0.36
  -11   13    4      0.18     -0.03
   -9   13    4      0.30     -0.87
   -7   13    4     -0.30     -1.72
   -5   13    4     -0.52     -1.63
   -3   13    4     -0.25     -0.82
   -1   13    4     -0.03     -0.40
    1   13    4      0.62     -0.43
    3   13    4      1.38      0.04
    5   13    4      1.06      0.13
    7   13    4     -0.07     -1.09
    9   13    4     -0.47     -1.72
   11   13    4     -0.07     -0.83
   13   13    4      0.06      0.00
  -12   14    4      0.06      0.34
  -10   14    4      0.48     -0.05
   -8   14    4      0.25     -1.01
   -6   14    4     -0.26     -1.41
   -4   14    4     -0.24     -0.92
   -2   14    4     -0.25     -0.36
    0   14    4      0.01     -0.31
    2   14    4      0.87     -0.01
    4   14    4      1.17      0.47
    6   14    4      0.37     -0.27
    8   14    4     -0.25     -1.38
   10   14    4      0.04     -1.05
   12   14    4      0.25     -0.23
   14   14    4      0.08     -0.07
  -13   15    4     -0.06      0.32
  -11   15    4      0.26      0.48
   -9   15    4      0.47     -0.26
   -7   15    4      0.00     -0.95
   -5   15    4     -0.17     -0.85
   -3   15    4     -0.23     -0.33
   -1   15    4     -0.37     -0.15
    1   15    4      0.17      0.00
    3   15    4      0.76      0.62
    5   15    4      0.36      0.54
    7   15    4     -0.32     -0.56
    9   15    4     -0.11     -0.82
   11   15    4      0.32     -0.12
   13   15    4      0.22     -0.08
   15   15    4      0.09     -0.29
  -14   16    4     -0.01      0.17
  -12   16    4     -0.03      0.70
  -10   16    4      0.35      0.34
   -8   16    4      0.12     -0.40
   -6   16    4     -0.18     -0.62
   -4   16    4     -0.15     -0.26
   -2   16    4     -0.34     -0.01
    0   16    4     -0.22      0.02
    2   16    4      0.34      0.51
    4   16    4      0.18      0.93
    6   16    4     -0.55      0.26
    8   16    4     -0.57     -0.35
   10   16    4      0.04      0.18
   12   16    4      0.14      0.38
   14   16    4     -0.02     -0.27
   16   16    4      0.07     -0.34
  -15   17    4      0.11      0.07
  -13   17    4     -0.15      0.72
  -11   17    4      0.07      0.71
   -9   17    4      0.08      0.07
   -7   17    4     -0.31     -0.34
   -5   17    4     -0.27     -0.18
   -3   17    4     -0.23      0.11
   -1   17    4     -0.25      0.11
    1   17    4      0.17      0.32
    3   17    4      0.22      0.87
    5   17    4     -0.56      0.69
    7   17    4     -0.95      0.02
    9   17    4     -0.42      0.32
   11   17    4     -0.12      0.87
   13   17    4     -0.34      0.24
   15   17    4     -0.31     -0.41
   17   17    4     -0.10     -0.18
  -16   18    4      0.12      0.02
  -14   18    4     -0.10      0.57
  -12   18    4     -0.16      0.84
  -10   18    4     -0.01      0.38
   -8   18    4     -0.40     -0.13
   -6   18    4     -0.59     -0.14
   -4   18    4     -0.35      0.13
   -2   18    4     -0.24      0.20
    0   18    4      0.10      0.23
    2   18    4      0.38      0.63
    4   18    4     -0.24      0.77
    6   18    4     -0.95      0.19
    8   18    4     -0.70      0.15
   10   18    4     -0.28      0.92
   12   18    4     -0.55      0.77
   14   18    4     -0.78     -0.17
   16   18    4     -0.58     -0.29
   18   18    4     -0.34     -0.04
  -17   19    4      0.01     -0.10
  -15   19    4      0.00      0.27
  -13   19    4     -0.25      0.71
  -11   19    4     -0.09      0.49
   -9   19    4     -0.29     -0.02
   -7   19    4     -0.75     -0.18
   -5   19    4     -0.62      0.01
   -3   19    4     -0.35      0.15
   -1   19    4     -0.05      0.16
    1   19    4      0.37      0.42
    3   19    4      0.09      0.69
    5   19    4     -0.70      0.30
    7   19    4     -0.73     -0.09
    9   19    4     -0.23      0.52
   11   19    4     -0.41      0.92
   13   19    4     -0.97      0.10
   15   19    4     -1.04     -0.41
   17   19    4     -0.82     -0.08
   19   19    4     -0.47     -0.06
  -18   20    4     -0.07     -0.25
  -16   20    4      0.07     -0.11
  -14   20    4     -0.22      0.36
  -12   20    4     -0.16      0.39
  -10   20    4     -0.07      0.00
   -8   20    4     -0.55     -0.22
   -6   20    4     -0.71     -0.14
   -4   20    4     -0.41     -0.03
   -2   20    4     -0.16      0.00
    0   20    4      0.21      0.19
    2   20    4      0.20      0.55
    4   20    4     -0.49      0.44
    6   20    4     -0.73     -0.10
    8   20    4     -0.16      0.06
   10   20    4     -0.02      0.71
   12   20    4     -0.68      0.27
   14   20    4     -1.14     -0.56
   16   20    4     -1.13     -0.38
   18   20    4     -0.88     -0.04
  -17   21    4      0.12     -0.40
  -15   21    4     -0.12     -0.06
  -13   21    4     -0.25      0.15
  -11   21    4      0.05     -0.07
   -9   21    4     -0.14     -0.25
   -7   21    4     -0.51     -0.20
   -5   21    4     -0.28     -0.16
   -3   21    4      0.03     -0.21
   -1   21    4      0.24     -0.10
    1   21    4      0.26      0.29
    3   21    4     -0.35      0.49
    5   21    4     -0.83      0.11
    7   21    4     -0.31     -0.12
    9   21    4      0.28      0.41
   11   21    4     -0.12      0.42
   13   21    4     -0.82     -0.53
   15   21    4     -1.09     -0.79
   17   21    4     -1.06     -0.31
  -16   22    4      0.01     -0.34
  -14   22    4     -0.29     -0.10
  -12   22    4     -0.04     -0.19
  -10   22    4      0.14     -0.30
   -8   22    4     -0.20     -0.18
   -6   22    4     -0.11     -0.12
   -4   22    4      0.37     -0.29
   -2   22    4      0.59     -0.35
    0   22    4      0.56     -0.05
    2   22    4     -0.03      0.34
    4   22    4     -0.81      0.31
    6   22    4     -0.63     -0.01
    8   22    4      0.22      0.24
   10   22    4      0.34      0.56
   12   22    4     -0.29     -0.18
   14   22    4     -0.74     -0.92
   16   22    4     -0.90     -0.65
  -15   23    4     -0.22     -0.23
  -13   23    4     -0.21     -0.27
  -11   23    4      0.17     -0.38
   -9   23    4      0.02     -0.18
   -7   23    4     -0.09      0.02
   -5   23    4      0.47     -0.16
   -3   23    4      0.96     -0.45
   -1   23    4      1.03     -0.35
    1   23    4      0.56      0.05
    3   23    4     -0.42      0.30
    5   23    4     -0.78      0.17
    7   23    4     -0.08      0.19
    9   23    4      0.47      0.62
   11   23    4      0.17      0.34
   13   23    4     -0.29     -0.61
   15   23    4     -0.52     -0.77
  -14   24    4     -0.27     -0.24
  -12   24    4      0.08     -0.41
  -10   24    4      0.17     -0.26
   -8   24    4     -0.14      0.08
   -6   24    4      0.21      0.05
   -4   24    4      0.93     -0.37
   -2   24    4      1.27     -0.53
    0   24    4      1.08     -0.26
    2   24    4      0.23      0.11
    4   24    4     -0.56      0.22
    6   24    4     -0.32      0.18
    8   24    4      0.35      0.51
   10   24    4      0.38      0.68
   12   24    4      0.03     -0.05
   14   24    4     -0.15     -0.57
  -13   25    4     -0.03     -0.36
  -11   25    4      0.28     -0.37
   -9   25    4     -0.04      0.00
   -7   25    4     -0.13      0.18
   -5   25    4      0.52     -0.20
   -3   25    4      1.07     -0.59
   -1   25    4      1.19     -0.50
    1   25    4      0.71     -0.16
    3   25    4     -0.13      0.13
    5   25    4     -0.35      0.17
    7   25    4      0.15      0.30
    9   25    4      0.36      0.66
   11   25    4      0.13      0.38
   13   25    4      0.00     -0.24
  -10   26    4      0.22     -0.17
   -8   26    4     -0.19      0.16
   -6   26    4      0.09     -0.04
   -4   26    4      0.65     -0.54
   -2   26    4      0.90     -0.66
    0   26    4      0.77     -0.39
    2   26    4      0.19     -0.04
    4   26    4     -0.25      0.15
    6   26    4     -0.01      0.15
    8   26    4      0.26      0.39
   10   26    4      0.08      0.48
   -7   27    4     -0.11      0.03
   -5   27    4      0.29     -0.44
   -3   27    4      0.53     -0.73
   -1   27    4      0.54     -0.57
    1   27    4      0.27     -0.22
    3   27    4     -0.14      0.12
    5   27    4     -0.10      0.15
   -2   28    4      0.27     -0.68
    0   28    4      0.17     -0.37
    2   28    4     -0.08      0.04
    0    1    3     -3.13     -2.56
   -1    2    3     -1.30     -1.20
    1    2    3     -1.20     -1.02
   -2    3    3      0.80      0.42
    0    3    3     -0.28     -0.23
    2    3    3      1.38      0.97
   -3    4    3      1.69      1.52
   -1    4    3      0.34      0.49
    1    4    3      1.39      1.38
    3    4    3      2.79      2.27
   -4    5    3      0.96      2.12
   -2    5    3      0.05      1.03
    0    5    3      0.41      1.40
    2    5    3      2.43      2.62
    4    5    3      2.19      2.71
   -5    6    3     -0.62      2.40
   -3    6    3     -0.90      1.55
   -1    6    3     -1.15      1.37
    1    6    3      0.68      2.51
    3    6    3      1.95      3.04
    5    6    3      0.19      2.77
   -6    7    3     -2.01      2.15
   -4    7    3     -1.82      1.86
   -2    7    3     -2.40      1.50
    0    7    3     -1.43      2.25
    2    7    3      0.54      3.10
    4    7    3      0.19      3.05
    6    7    3     -1.86      2.63
   -7    8    3     -2.65      1.19
   -5    8    3     -2.26      1.46
   -3    8    3     -2.79      1.45
   -1    8    3     -2.77      1.94
    1    8    3     -1.05      2.90
    3    8    3     -0.25      3.17
    5    8    3     -1.76      2.99
    7    8    3     -2.97      2.00
   -8    9    3     -2.57     -0.14
   -6    9    3     -2.24      0.30
   -4    9    3     -2.48      0.79
   -2    9    3     -2.95      1.37
    0    9    3     -1.99      2.37
    2    9    3     -0.59      3.02
    4    9    3     -1.27      3.11
    6    9    3     -2.84      2.65
    8    9    3     -3.01      0.80
   -9   10    3     -2.09     -1.13
   -7   10    3     -1.95     -1.00
   -5   10    3     -1.96     -0.40
   -3   10    3     -2.41      0.42
   -1   10    3     -2.14      1.48
    1   10    3     -0.67      2.46
    3   10    3     -0.36      2.92
    5   10    3     -1.85      2.94
    7   10    3     -2.76      1.65
    9   10    3     -2.36     -0.46
  -10   11    3     -1.45     -1.40
   -8   11    3     -1.50     -1.73
   -6   11    3     -1.48     -1.54
   -4   11    3     -1.78     -0.70
   -2   11    3     -1.91      0.41
    0   11    3     -0.76      1.59
    2   11    3      0.43      2.43
    4   11    3     -0.32      2.90
    6   11    3     -1.67      2.28
    8   11    3     -1.89      0.24
   10   11    3     -1.47     -1.18
  -11   12    3     -0.75     -1.19
   -9   12    3     -0.92     -1.71
   -7   12    3     -0.95     -2.13
   -5   12    3     -1.24     -1.64
   -3   12    3     -1.60     -0.58
   -1   12    3     -1.05      0.62
    1   12    3      0.49      1.73
    3   12    3      0.85      2.62
    5   12    3     -0.29      2.71
    7   12    3     -0.96      1.06
    9   12    3     -0.85     -0.87
   11   12    3     -0.61     -1.25
  -12   13    3     -0.06     -0.96
  -10   13    3     -0.28     -1.31
   -8   13    3     -0.27     -2.07
   -6   13    3     -0.63     -2.15
   -4   13    3     -1.19     -1.34
   -2   13    3     -1.33     -0.24
    0   13    3     -0.17      0.92
    2   13    3      1.00      2.11
    4   13    3      0.56      2.87
    6   13    3     -0.24      1.96
    8   13    3     -0.25     -0.16
   10   13    3     -0.12     -1.18
   12   13    3      0.09     -1.05
  -13   14    3      0.50     -0.87
  -11   14    3      0.25     -0.92
   -9   14    3      0.42     -1.60
   -7   14    3      0.12     -2.19
   -5   14    3     -0.57     -1.79
   -3   14    3     -1.22     -0.87
   -1   14    3     -0.91      0.14
    1   14    3      0.32      1.37
    3   14    3      0.58      2.60
    5   14    3     -0.17      2.61
    7   14    3     -0.31      0.84
    9   14    3      0.01     -0.72
   11   14    3      0.16     -0.91
   13   14    3      0.54     -0.90
  -14   15    3      0.75     -0.72
  -12   15    3      0.49     -0.66
  -10   15    3      0.77     -1.04
   -8   15    3      0.76     -1.81
   -6   15    3      0.11     -1.90
   -4   15    3     -0.72     -1.23
   -2   15    3     -1.13     -0.44
    0   15    3     -0.44      0.56
    2   15    3      0.17      1.90
    4   15    3     -0.44      2.68
    6   15    3     -0.96      1.70
    8   15    3     -0.62      0.00
   10   15    3     -0.27     -0.53
   12   15    3      0.10     -0.57
   14   15    3      0.65     -0.78
  -15   16    3      0.62     -0.33
  -13   16    3      0.45     -0.38
  -11   16    3      0.66     -0.53
   -9   16    3      0.99     -1.21
   -7   16    3      0.52     -1.68
   -5   16    3     -0.28     -1.32
   -3   16    3     -0.93     -0.71
   -1   16    3     -0.81     -0.04
    1   16    3     -0.15      1.08
    3   16    3     -0.50      2.20
    5   16    3     -1.44      2.04
    7   16    3     -1.52      0.64
    9   16    3     -1.13     -0.14
   11   16    3     -0.81     -0.10
   13   16    3     -0.13     -0.45
   15   16    3      0.35     -0.45
  -16   17    3      0.25      0.14
  -14   17    3      0.28     -0.05
  -12   17    3      0.27     -0.14
  -10   17    3      0.77     -0.60
   -8   17    3      0.57     -1.24
   -6   17    3     -0.20     -1.25
   -4   17    3     -0.83     -0.77
   -2   17    3     -0.98     -0.31
    0   17    3     -0.37      0.44
    2   17    3     -0.23      1.52
    4   17    3     -1.23      1.92
    6   17    3     -1.91      1.01
    8   17    3     -1.77      0.10
   10   17    3     -1.63      0.19
   12   17    3     -1.20      0.04
   14   17    3     -0.44     -0.39
   16   17    3     -0.22      0.02
  -17   18    3     -0.04      0.36
  -15   18    3      0.22      0.18
  -13   18    3     -0.01      0.05
  -11   18    3      0.40     -0.21
   -9   18    3      0.51     -0.77
   -7   18    3     -0.28     -1.08
   -5   18    3     -0.99     -0.80
   -3   18    3     -1.23     -0.44
   -1   18    3     -0.74      0.04
    1   18    3     -0.09      0.92
    3   18    3     -0.58      1.59
    5   18    3     -1.54      1.17
    7   18    3     -1.74      0.25
    9   18    3     -1.75      0.20
   11   18    3     -1.77      0.35
   13   18    3     -1.24     -0.22
   15   18    3     -0.81     -0.26
   17   18    3     -0.72      0.30
  -18   19    3     -0.04      0.22
  -16   19    3      0.37      0.16
  -14   19    3      0.05      0.00
  -12   19    3      0.19     -0.14
  -10   19    3      0.59     -0.45
   -8   19    3     -0.06     -0.85
   -6   19    3     -1.03     -0.84
   -4   19    3     -1.44     -0.57
   -2   19    3     -1.18     -0.28
    0   19    3     -0.37      0.38
    2   19    3     -0.14      1.16
    4   19    3     -0.87      1.20
    6   19    3     -1.25      0.48
    8   19    3     -1.22      0.17
   10   19    3     -1.48      0.44
   12   19    3     -1.43      0.00
   14   19    3     -1.08     -0.56
   16   19    3     -1.14     -0.16
   18   19    3     -0.81      0.13
  -19   20    3      0.15     -0.02
  -17   20    3      0.61      0.01
  -15   20    3      0.37     -0.18
  -13   20    3      0.20     -0.33
  -11   20    3      0.75     -0.42
   -9   20    3      0.56     -0.64
   -7   20    3     -0.54     -0.78
   -5   20    3     -1.21     -0.67
   -3   20    3     -1.24     -0.54
   -1   20    3     -0.68     -0.13
    1   20    3     -0.10      0.60
    3   20    3     -0.40      1.01
    5   20    3     -0.82      0.69
    7   20    3     -0.64      0.30
    9   20    3     -0.71      0.51
   11   20    3     -0.96      0.30
   13   20    3     -0.81     -0.64
   15   20    3     -0.96     -0.79
   17   20    3     -1.18     -0.34
   19   20    3     -0.48     -0.29
  -18   21    3      0.70     -0.03
  -16   21    3      0.65     -0.26
  -14   21    3      0.27     -0.53
  -12   21    3      0.74     -0.60
  -10   21    3      1.15     -0.55
   -8   21    3      0.35     -0.60
   -6   21    3     -0.51     -0.60
   -4   21    3     -0.68     -0.61
   -2   21    3     -0.45     -0.50
    0   21    3      0.00      0.01
    2   21    3     -0.05      0.56
    4   21    3     -0.54      0.67
    6   21    3     -0.43      0.48
    8   21    3     -0.14      0.66
   10   21    3     -0.32      0.73
   12   21    3     -0.31     -0.23
   14   21    3     -0.36     -1.08
   16   21    3     -0.91     -0.92
   18   21    3     -0.83     -0.73
   20   21    3     -0.07     -0.53
  -17   22    3      0.69     -0.12
  -15   22    3      0.25     -0.48
  -13   22    3      0.40     -0.72
  -11   22    3      1.22     -0.59
   -9   22    3      1.04     -0.43
   -7   22    3      0.24     -0.40
   -5   22    3      0.10     -0.46
   -3   22    3      0.30     -0.58
   -1   22    3      0.54     -0.39
    1   22    3      0.52      0.04
    3   22    3     -0.08      0.35
    5   22    3     -0.36      0.47
    7   22    3     -0.01      0.73
    9   22    3      0.04      1.11
   11   22    3      0.01      0.55
   13   22    3      0.17     -0.69
   15   22    3     -0.26     -1.11
   17   22    3     -0.72     -1.03
   19   22    3     -0.30     -0.96
  -16   23    3      0.15     -0.18
  -14   23    3     -0.10     -0.57
  -12   23    3      0.69     -0.60
  -10   23    3      1.15     -0.31
   -8   23    3      0.59     -0.18
   -6   23    3      0.45     -0.23
   -4   23    3      0.92     -0.42
   -2   23    3      1.23     -0.52
    0   23    3      1.26     -0.33
    2   23    3      0.70     -0.07
    4   23    3     -0.02      0.21
    6   23    3     -0.02      0.59
    8   23    3      0.12      1.18
   10   23    3      0.03      1.24
   12   23    3      0.28      0.20
   14   23    3      0.26     -0.68
   16   23    3     -0.33     -0.86
   18   23    3     -0.34     -1.01
  -17   24    3      0.06      0.08
  -15   24    3     -0.43     -0.22
  -13   24    3     -0.04     -0.44
  -11   24    3      0.76     -0.21
   -9   24    3      0.53      0.01
   -7   24    3      0.22     -0.01
   -5   24    3      0.84     -0.22
   -3   24    3      1.47     -0.46
   -1   24    3      1.68     -0.49
    1   24    3      1.40     -0.40
    3   24    3      0.61     -0.16
    5   24    3      0.16      0.27
    7   24    3      0.17      0.89
    9   24    3     -0.03      1.41
   11   24    3      0.05      0.98
   13   24    3      0.37      0.07
   15   24    3      0.04     -0.29
   17   24    3     -0.26     -0.56
  -16   25    3     -0.46      0.06
  -14   25    3     -0.53     -0.19
  -12   25    3      0.25     -0.11
  -10   25    3      0.39      0.17
   -8   25    3     -0.13      0.18
   -6   25    3      0.22     -0.03
   -4   25    3      1.07     -0.35
   -2   25    3      1.48     -0.53
    0   25    3      1.51     -0.56
    2   25    3      1.04     -0.45
    4   25    3      0.44     -0.07
    6   25    3      0.29      0.46
    8   25    3      0.04      1.08
   10   25    3     -0.21      1.21
   12   25    3      0.12      0.62
  -13   26    3     -0.12     -0.04
  -11   26    3      0.36      0.22
   -9   26    3     -0.16      0.32
   -7   26    3     -0.31      0.13
   -5   26    3      0.42     -0.21
   -3   26    3      0.91     -0.50
   -1   26    3      1.02     -0.60
    1   26    3      0.91     -0.58
    3   26    3      0.51     -0.28
    5   26    3      0.32      0.17
    7   26    3      0.18      0.61
    9   26    3     -0.25      0.95
   11   26    3     -0.22      0.72
   13   26    3      0.09      0.43
  -12   27    3      0.33      0.14
  -10   27    3      0.13      0.33
   -8   27    3     -0.38      0.22
   -6   27    3      0.01     -0.07
   -4   27    3      0.50     -0.39
   -2   27    3      0.47     -0.56
    0   27    3      0.42     -0.58
    2   27    3      0.26     -0.34
    4   27    3      0.14      0.10
    6   27    3      0.20      0.39
    8   27    3     -0.12      0.61
   10   27    3     -0.39      0.56
   12   27    3     -0.12      0.30
   -9   28    3     -0.14      0.19
   -7   28    3     -0.09      0.00
   -5   28    3      0.41     -0.27
   -3   28    3      0.31     -0.46
   -1   28    3      0.04     -0.49
    1   28    3     -0.05     -0.32
    3   28    3     -0.12      0.14
    5   28    3      0.06      0.45
    7   28    3      0.04      0.48
    9   28    3     -0.33      0.42
   -4   29    3      0.47     -0.36
   -2   29    3      0.02     -0.41
    0   29    3     -0.19     -0.29
    2   29    3     -0.26      0.14
    4   29    3     -0.13      0.57
    0    2    2      8.42    -13.84
    2    2    2      6.97     -8.71
   -1    3    2      6.47     -8.44
    1    3    2      6.25     -6.66
    3    3    2      4.36     -1.26
   -2    4    2      4.10     -3.79
    0    4    2      4.71     -4.74
    2    4    2      3.75      0.77
    4    4    2      2.00      2.56
   -3    5    2      1.83     -1.14
   -1    5    2      2.82     -4.01
    1    5    2      2.52      0.48
    3    5    2      1.58      4.59
    5    5    2      0.06      3.02
   -4    6    2      0.00      0.27
   -2    6    2      0.97     -3.52
    0    6    2      1.00     -1.45
    2    6    2      0.62      3.96
    4    6    2     -0.18      4.33
    6    6    2     -1.34      2.24
   -5    7    2     -1.14      1.33
   -3    7    2     -0.41     -2.15
   -1    7    2     -0.36     -2.87
    1    7    2     -0.58      1.84
    3    7    2     -0.79      4.18
    5    7    2     -1.62      2.34
    7    7    2     -2.05      1.67
   -6    8    2     -1.52      1.99
   -4    8    2     -1.04     -0.14
   -2    8    2     -1.13     -2.57
    0    8    2     -1.51      0.02
    2    8    2     -1.51      3.44
    4    8    2     -1.88      2.41
    6    8    2     -2.56      0.96
    8    8    2     -2.11      1.42
   -7    9    2     -1.46      1.89
   -5    9    2     -1.06      1.33
   -3    9    2     -1.20     -1.14
   -1    9    2     -1.80     -0.70
    1    9    2     -1.96      2.72
    3    9    2     -1.95      2.95
    5    9    2     -2.62      0.89
    7    9    2     -2.70      0.75
    9    9    2     -1.86      1.11
   -8   10    2     -1.39      1.19
   -6   10    2     -0.93      1.55
   -4   10    2     -0.92      0.08
   -2   10    2     -1.54     -0.71
    0   10    2     -1.98      1.95
    2   10    2     -1.77      3.60
    4   10    2     -2.12      1.78
    6   10    2     -2.65      0.64
    8   10    2     -2.08      0.98
   10   10    2     -1.53      0.66
   -9   11    2     -1.41      0.41
   -7   11    2     -0.98      0.89
   -5   11    2     -0.76      0.40
   -3   11    2     -1.17     -0.67
   -1   11    2     -1.76      0.89
    1   11    2     -1.59      3.55
    3   11    2     -1.42      2.99
    5   11    2     -1.96      1.25
    7   11    2     -1.81      1.08
    9   11    2     -1.12      0.96
   11   11    2     -1.07      0.19
  -10   12    2     -1.22     -0.09
   -8   12    2     -1.05      0.15
   -6   12    2     -0.76      0.09
   -4   12    2     -0.93     -0.78
   -2   12    2     -1.53     -0.30
    0   12    2     -1.59      2.44
    2   12    2     -1.07      3.54
    4   12    2     -1.20      2.13
    6   12    2     -1.30      1.40
    8   12    2     -0.53      1.29
   10   12    2     -0.25      0.58
   12   12    2     -0.30     -0.24
  -11   13    2     -0.56     -0.37
   -9   13    2     -0.81     -0.23
   -7   13    2     -0.61     -0.25
   -5   13    2     -0.69     -0.85
   -3   13    2     -1.22     -1.15
   -1   13    2     -1.62      0.78
    1   13    2     -1.19      2.97
    3   13    2     -0.90      2.62
    5   13    2     -1.03      1.64
    7   13    2     -0.33      1.45
    9   13    2      0.46      0.92
   11   13    2      0.40      0.03
   13   13    2      0.71     -0.63
  -12   14    2      0.40     -0.58
  -10   14    2     -0.18     -0.34
   -8   14    2     -0.15     -0.32
   -6   14    2     -0.23     -0.72
   -4   14    2     -0.67     -1.36
   -2   14    2     -1.30     -0.57
    0   14    2     -1.32      1.67
    2   14    2     -0.96      2.43
    4   14    2     -1.09      1.62
    6   14    2     -0.73      1.24
    8   14    2      0.38      0.95
   10   14    2      0.78      0.22
   12   14    2      0.91     -0.52
   14   14    2      1.48     -0.81
  -13   15    2      1.10     -0.65
  -11   15    2      0.47     -0.43
   -9   15    2      0.43     -0.24
   -7   15    2      0.34     -0.46
   -5   15    2     -0.01     -1.06
   -3   15    2     -0.60     -1.11
   -1   15    2     -1.02      0.44
    1   15    2     -0.92      1.83
    3   15    2     -1.10      1.43
    5   15    2     -1.28      0.79
    7   15    2     -0.43      0.57
    9   15    2      0.40      0.10
   11   15    2      0.59     -0.49
   13   15    2      1.24     -0.87
   15   15    2      1.54     -0.61
  -14   16    2      1.19     -0.44
  -12   16    2      0.73     -0.52
  -10   16    2      0.73     -0.25
   -8   16    2      0.71     -0.28
   -6   16    2      0.42     -0.71
   -4   16    2      0.02     -1.07
   -2   16    2     -0.44     -0.29
    0   16    2     -0.58      1.19
    2   16    2     -0.78      1.34
    4   16    2     -1.36      0.50
    6   16    2     -1.20      0.05
    8   16    2     -0.39     -0.27
   10   16    2     -0.11     -0.67
   12   16    2      0.37     -0.98
   14   16    2      1.19     -0.83
   16   16    2      0.94     -0.05
  -15   17    2      0.82      0.03
  -13   17    2      0.60     -0.46
  -11   17    2      0.63     -0.39
   -9   17    2      0.75     -0.28
   -7   17    2      0.46     -0.60
   -5   17    2      0.15     -1.01
   -3   17    2     -0.10     -0.72
   -1   17    2     -0.27      0.58
    1   17    2     -0.35      1.32
    3   17    2     -0.90      0.64
    5   17    2     -1.34     -0.15
    7   17    2     -0.91     -0.56
    9   17    2     -0.63     -0.89
   11   17    2     -0.52     -1.12
   13   17    2      0.33     -1.11
   15   17    2      0.69     -0.43
   17   17    2      0.25      0.52
  -16   18    2      0.52      0.54
  -14   18    2      0.43     -0.21
  -12   18    2      0.39     -0.52
  -10   18    2      0.63     -0.40
   -8   18    2      0.37     -0.66
   -6   18    2     -0.08     -1.18
   -4   18    2     -0.23     -1.22
   -2   18    2     -0.29     -0.23
    0   18    2     -0.25      1.00
    2   18    2     -0.47      0.93
    4   18    2     -1.01      0.08
    6   18    2     -0.94     -0.47
    8   18    2     -0.64     -0.82
   10   18    2     -0.78     -1.08
   12   18    2     -0.35     -1.23
   14   18    2      0.34     -0.89
   16   18    2      0.04      0.06
   18   18    2      0.05      0.77
  -17   19    2      0.58      0.84
  -15   19    2      0.52      0.16
  -13   19    2      0.33     -0.54
  -11   19    2      0.61     -0.54
   -9   19    2      0.51     -0.66
   -7   19    2     -0.15     -1.32
   -5   19    2     -0.48     -1.74
   -3   19    2     -0.50     -1.20
   -1   19    2     -0.47      0.14
    1   19    2     -0.45      0.81
    3   19    2     -0.76      0.35
    5   19    2     -0.85     -0.16
    7   19    2     -0.44     -0.43
    9   19    2     -0.45     -0.70
   11   19    2     -0.42     -0.99
   13   19    2      0.27     -1.09
   15   19    2      0.24     -0.53
   17   19    2     -0.22      0.25
   19   19    2      0.37      0.63
  -18   20    2      0.78      0.89
  -16   20    2      0.79      0.50
  -14   20    2      0.48     -0.42
  -12   20    2      0.71     -0.68
  -10   20    2      0.91     -0.55
   -8   20    2      0.27     -1.11
   -6   20    2     -0.35     -1.89
   -4   20    2     -0.45     -1.90
   -2   20    2     -0.52     -0.91
    0   20    2     -0.60      0.15
    2   20    2     -0.76      0.23
    4   20    2     -0.93     -0.07
    6   20    2     -0.53     -0.09
    8   20    2     -0.16     -0.13
   10   20    2     -0.18     -0.39
   12   20    2      0.42     -0.81
   14   20    2      0.81     -0.85
   16   20    2      0.15     -0.36
   18   20    2      0.11      0.04
   20   20    2      0.70      0.35
  -19   21    2      0.74      0.79
  -17   21    2      0.86      0.72
  -15   21    2      0.57     -0.16
  -13   21    2      0.66     -0.79
  -11   21    2      1.20     -0.54
   -9   21    2      0.95     -0.66
   -7   21    2      0.21     -1.51
   -5   21    2     -0.01     -1.98
   -3   21    2     -0.06     -1.50
   -1   21    2     -0.35     -0.53
    1   21    2     -0.65     -0.15
    3   21    2     -0.98     -0.31
    5   21    2     -0.89     -0.15
    7   21    2     -0.35      0.19
    9   21    2     -0.16      0.24
   11   21    2      0.34     -0.15
   13   21    2      1.20     -0.63
   15   21    2      0.91     -0.66
   17   21    2      0.32     -0.51
   19   21    2      0.67     -0.31
  -20   22    2      0.40      0.60
  -18   22    2      0.59      0.80
  -16   22    2      0.38      0.17
  -14   22    2      0.28     -0.74
  -12   22    2      0.95     -0.70
  -10   22    2      1.30     -0.35
   -8   22    2      0.78     -0.89
   -6   22    2      0.51     -1.56
   -4   22    2      0.65     -1.45
   -2   22    2      0.40     -0.75
    0   22    2     -0.11     -0.33
    2   22    2     -0.65     -0.53
    4   22    2     -1.03     -0.49
    6   22    2     -0.80      0.06
    8   22    2     -0.52      0.50
   10   22    2     -0.19      0.47
   12   22    2      0.89     -0.02
   14   22    2      1.37     -0.42
   16   22    2      0.74     -0.61
   18   22    2      0.69     -0.74
   20   22    2      0.88     -0.44
  -17   23    2      0.04      0.45
  -15   23    2     -0.28     -0.45
  -13   23    2      0.19     -0.84
  -11   23    2      0.98     -0.33
   -9   23    2      0.90     -0.39
   -7   23    2      0.65     -1.06
   -5   23    2      1.00     -1.15
   -3   23    2      1.13     -0.59
   -1   23    2      0.66     -0.14
    1   23    2      0.03     -0.38
    3   23    2     -0.66     -0.68
    5   23    2     -0.96     -0.31
    7   23    2     -0.89      0.32
    9   23    2     -0.84      0.68
   11   23    2     -0.02      0.53
   13   23    2      1.07      0.12
   15   23    2      0.94     -0.21
   17   23    2      0.62     -0.62
   19   23    2      0.90     -0.72
  -16   24    2     -0.64     -0.05
  -14   24    2     -0.61     -0.71
  -12   24    2      0.22     -0.41
  -10   24    2      0.57     -0.10
   -8   24    2      0.33     -0.66
   -6   24    2      0.69     -0.98
   -4   24    2      1.25     -0.51
   -2   24    2      1.10      0.06
    0   24    2      0.58     -0.02
    2   24    2     -0.07     -0.54
    4   24    2     -0.70     -0.55
    6   24    2     -0.94     -0.04
    8   24    2     -1.15      0.45
   10   24    2     -0.92      0.65
   12   24    2      0.22      0.52
   14   24    2      0.73      0.34
   16   24    2      0.40     -0.04
   18   24    2      0.60     -0.50
  -15   25    2     -0.98     -0.35
  -13   25    2     -0.47     -0.36
  -11   25    2      0.11      0.13
   -9   25    2     -0.07     -0.20
   -7   25    2      0.00     -0.84
   -5   25    2      0.71     -0.65
   -3   25    2      0.95     -0.02
   -1   25    2      0.61      0.16
    1   25    2      0.19     -0.28
    3   25    2     -0.38     -0.58
    5   25    2     -0.77     -0.33
    7   25    2     -1.05      0.08
    9   25    2     -1.30      0.37
   11   25    2     -0.62      0.49
   13   25    2      0.28      0.57
   15   25    2      0.18      0.50
   17   25    2      0.16      0.04
  -14   26    2     -0.75     -0.19
  -12   26    2     -0.16      0.31
  -10   26    2     -0.20      0.35
   -8   26    2     -0.47     -0.44
   -6   26    2      0.01     -0.70
   -4   26    2      0.47     -0.25
   -2   26    2      0.24      0.06
    0   26    2     -0.07     -0.18
    2   26    2     -0.38     -0.54
    4   26    2     -0.71     -0.47
    6   26    2     -0.85     -0.20
    8   26    2     -1.18      0.00
   10   26    2     -1.06      0.15
   12   26    2     -0.17      0.35
   14   26    2      0.09      0.61
   16   26    2     -0.12      0.45
  -13   27    2     -0.22      0.34
  -11   27    2     -0.03      0.77
   -9   27    2     -0.44      0.20
   -7   27    2     -0.37     -0.43
   -5   27    2      0.12     -0.31
   -3   27    2     -0.02     -0.04
   -1   27    2     -0.44     -0.17
    1   27    2     -0.64     -0.51
    3   27    2     -0.84     -0.52
    5   27    2     -0.84     -0.31
    7   27    2     -0.92     -0.22
    9   27    2     -1.09     -0.18
   11   27    2     -0.50     -0.06
   13   27    2      0.07      0.30
  -12   28    2      0.16      0.78
  -10   28    2     -0.11      0.69
   -8   28    2     -0.33      0.02
   -6   28    2      0.06     -0.12
   -4   28    2      0.10      0.05
   -2   28    2     -0.45     -0.06
    0   28    2     -0.76     -0.39
    2   28    2     -0.92     -0.49
    4   28    2     -0.91     -0.29
    6   28    2     -0.74     -0.22
    8   28    2     -0.88     -0.29
   10   28    2     -0.67     -0.33
   12   28    2     -0.01     -0.10
   -9   29    2     -0.15      0.32
   -7   29    2      0.09      0.08
   -5   29    2      0.40      0.24
   -3   29    2     -0.04      0.18
   -1   29    2     -0.53     -0.15
    1   29    2     -0.71     -0.33
    3   29    2     -0.81     -0.19
    5   29    2     -0.59     -0.09
    7   29    2     -0.54     -0.19
    9   29    2     -0.63     -0.34
   -6   30    2      0.50      0.28
   -4   30    2      0.42      0.37
   -2   30    2     -0.09      0.12
    0   30    2     -0.31     -0.10
    2   30    2     -0.44     -0.04
    4   30    2     -0.35      0.08
    0    1    1     60.35    -22.20
   -1    2    1     47.72    -16.12
    1    2    1     47.05    -15.77
   -2    3    1     29.38     -8.30
    0    3    1     38.11    -11.99
    2    3    1     27.16     -6.50
   -3    4    1     13.05     -2.78
   -1    4    1     26.01     -8.13
    1    4    1     22.19     -4.79
    3    4    1      9.53      0.38
   -4    5    1      2.52     -0.52
   -2    5    1     14.91     -5.69
    0    5    1     17.12     -4.88
    2    5    1      7.17      1.25
    4    5    1     -0.77      2.43
   -5    6    1     -2.53     -0.04
   -3    6    1      6.38     -4.05
   -1    6    1     12.45     -5.80
    1    6    1      6.61     -0.55
    3    6    1     -1.71      3.09
    5    6    1     -4.21      1.10
   -6    7    1     -4.09      0.29
   -4    7    1      0.51     -2.18
   -2    7    1      7.65     -5.67
    0    7    1      6.34     -3.04
    2    7    1     -0.92      1.82
    4    7    1     -4.23      1.22
    6    7    1     -4.08     -0.61
   -7    8    1     -3.87      0.85
   -5    8    1     -2.79     -0.09
   -3    8    1      2.90     -3.82
   -1    8    1      4.99     -4.17
    1    8    1      0.02      0.16
    3    8    1     -3.71      1.14
    5    8    1     -3.52     -1.41
    7    8    1     -3.09     -0.99
   -8    9    1     -2.98      1.27
   -6    9    1     -3.85      1.41
   -4    9    1     -0.80     -1.26
   -2    9    1      2.62     -3.52
    0    9    1      0.21     -0.87
    2    9    1     -3.50      1.40
    4    9    1     -3.39     -1.00
    6    9    1     -2.46     -2.35
    8    9    1     -2.28     -0.22
   -9   10    1     -2.15      1.30
   -7   10    1     -3.52      1.86
   -5   10    1     -2.81      0.63
   -3   10    1      0.19     -2.04
   -1   10    1     -0.21     -1.29
    1   10    1     -3.55      1.65
    3   10    1     -3.92      0.50
    5   10    1     -2.41     -2.24
    7   10    1     -1.94     -1.37
    9   10    1     -1.70      0.69
  -10   11    1     -1.60      1.08
   -8   11    1     -2.83      1.57
   -6   11    1     -3.40      1.34
   -4   11    1     -1.60     -0.78
   -2   11    1     -0.77     -1.49
    0   11    1     -3.38      1.22
    2   11    1     -4.59      1.96
    4   11    1     -2.91     -0.88
    6   11    1     -1.87     -1.66
    8   11    1     -1.54      0.23
   10   11    1     -1.20      1.14
  -11   12    1     -1.06      0.83
   -9   12    1     -2.20      1.15
   -7   12    1     -3.23      1.32
   -5   12    1     -2.59     -0.01
   -3   12    1     -1.28     -1.55
   -1   12    1     -2.80      0.09
    1   12    1     -4.75      2.28
    3   12    1     -3.59      0.68
    5   12    1     -1.97     -1.25
    7   12    1     -1.46     -0.14
    9   12    1     -0.91      1.24
   11   12    1     -0.62      1.11
  -12   13    1     -0.21      0.66
  -10   13    1     -1.47      0.92
   -8   13    1     -2.66      1.21
   -6   13    1     -2.89      0.52
   -4   13    1     -1.67     -1.22
   -2   13    1     -1.97     -1.04
    0   13    1     -4.07      1.40
    2   13    1     -3.95      1.50
    4   13    1     -2.13     -0.63
    6   13    1     -1.34     -0.60
    8   13    1     -0.79      0.96
   10   13    1     -0.19      1.32
   12   13    1      0.15      0.83
  -13   14    1      0.76      0.58
  -11   14    1     -0.45      0.81
   -9   14    1     -1.73      1.21
   -7   14    1     -2.55      1.01
   -5   14    1     -1.84     -0.44
   -3   14    1     -1.21     -1.41
   -1   14    1     -2.73      0.19
    1   14    1     -3.64      1.47
    3   14    1     -2.21     -0.08
    5   14    1     -1.11     -1.10
    7   14    1     -0.70      0.13
    9   14    1     -0.02      1.04
   11   14    1      0.42      0.80
   13   14    1      0.94      0.51
  -14   15    1      1.27      0.60
  -12   15    1      0.56      0.69
  -10   15    1     -0.59      1.14
   -8   15    1     -1.73      1.36
   -6   15    1     -1.72      0.47
   -4   15    1     -0.72     -0.93
   -2   15    1     -1.25     -0.51
    0   15    1     -2.64      1.08
    2   15    1     -2.06      0.46
    4   15    1     -0.79     -1.24
    6   15    1     -0.45     -0.93
    8   15    1      0.00      0.21
   10   15    1      0.48      0.39
   12   15    1      0.86      0.20
   14   15    1      1.33      0.36
  -15   16    1      1.02      0.77
  -13   16    1      1.03      0.59
  -11   16    1      0.36      0.88
   -9   16    1     -0.74      1.34
   -7   16    1     -1.33      1.02
   -5   16    1     -0.56     -0.19
   -3   16    1     -0.16     -0.60
   -1   16    1     -1.36      0.70
    1   16    1     -1.68      1.04
    3   16    1     -0.54     -0.68
    5   16    1     -0.04     -1.51
    7   16    1      0.10     -0.74
    9   16    1      0.47     -0.28
   11   16    1      0.67     -0.34
   13   16    1      1.06     -0.12
   15   16    1      1.04      0.45
  -16   17    1      0.31      1.07
  -14   17    1      0.80      0.66
  -12   17    1      0.74      0.55
  -10   17    1      0.04      0.98
   -8   17    1     -0.83      1.02
   -6   17    1     -0.59      0.17
   -4   17    1      0.26     -0.56
   -2   17    1     -0.28      0.26
    0   17    1     -1.21      1.35
    2   17    1     -0.58      0.37
    4   17    1      0.22     -1.16
    6   17    1      0.33     -1.17
    8   17    1      0.54     -0.74
   10   17    1      0.62     -0.78
   12   17    1      0.75     -0.66
   14   17    1      0.90     -0.06
   16   17    1      0.31      0.72
  -17   18    1     -0.20      1.36
  -15   18    1      0.24      0.97
  -13   18    1      0.57      0.42
  -11   18    1      0.41      0.55
   -9   18    1     -0.36      0.73
   -7   18    1     -0.64      0.10
   -5   18    1      0.17     -0.78
   -3   18    1      0.34     -0.45
   -1   18    1     -0.71      0.99
    1   18    1     -0.87      1.16
    3   18    1      0.00     -0.23
    5   18    1      0.37     -0.89
    7   18    1      0.59     -0.68
    9   18    1      0.74     -0.76
   11   18    1      0.70     -0.88
   13   18    1      0.84     -0.49
   15   18    1      0.46      0.25
   17   18    1     -0.22      0.99
  -18   19    1     -0.20      1.50
  -16   19    1     -0.15      1.36
  -14   19    1      0.16      0.61
  -12   19    1      0.40      0.32
  -10   19    1     -0.03      0.49
   -8   19    1     -0.59      0.01
   -6   19    1     -0.13     -1.03
   -4   19    1      0.55     -1.26
   -2   19    1     -0.15      0.00
    0   19    1     -1.02      1.10
    2   19    1     -0.57      0.51
    4   19    1      0.04     -0.33
    6   19    1      0.37     -0.28
    8   19    1      0.74     -0.28
   10   19    1      0.81     -0.57
   12   19    1      0.94     -0.53
   14   19    1      0.84     -0.06
   16   19    1      0.08      0.53
   18   19    1     -0.13      1.07
  -19   20    1      0.08      1.38
  -17   20    1     -0.23      1.59
  -15   20    1     -0.18      0.95
  -13   20    1      0.17      0.33
  -11   20    1      0.16      0.42
   -9   20    1     -0.40      0.20
   -7   20    1     -0.36     -0.89
   -5   20    1      0.47     -1.68
   -3   20    1      0.41     -1.01
   -1   20    1     -0.71      0.38
    1   20    1     -1.00      0.64
    3   20    1     -0.48     -0.01
    5   20    1     -0.09     -0.05
    7   20    1      0.40      0.21
    9   20    1      0.74      0.02
   11   20    1      0.96     -0.17
   13   20    1      1.22     -0.02
   15   20    1      0.71      0.29
   17   20    1      0.16      0.59
   19   20    1      0.37      0.92
  -20   21    1      0.22      1.02
  -18   21    1     -0.19      1.52
  -16   21    1     -0.40      1.19
  -14   21    1     -0.16      0.42
  -12   21    1      0.17      0.34
  -10   21    1     -0.13      0.49
   -8   21    1     -0.40     -0.33
   -6   21    1      0.26     -1.43
   -4   21    1      0.77     -1.41
   -2   21    1     -0.05     -0.26
    0   21    1     -0.92      0.45
    2   21    1     -0.79      0.06
    4   21    1     -0.49     -0.14
    6   21    1     -0.12      0.27
    8   21    1      0.36      0.41
   10   21    1      0.67      0.26
   12   21    1      1.18      0.26
   14   21    1      1.22      0.36
   16   21    1      0.62      0.37
   18   21    1      0.63      0.43
   20   21    1      0.73      0.60
  -21   22    1      0.15      0.58
  -19   22    1     -0.20      1.17
  -17   22    1     -0.51      1.18
  -15   22    1     -0.50      0.47
  -13   22    1     -0.02      0.13
  -11   22    1      0.09      0.51
   -9   22    1     -0.24      0.25
   -7   22    1      0.08     -0.81
   -5   22    1      0.84     -1.21
   -3   22    1      0.61     -0.41
   -1   22    1     -0.43      0.45
    1   22    1     -0.77      0.26
    3   22    1     -0.62     -0.24
    5   22    1     -0.47     -0.03
    7   22    1     -0.10      0.34
    9   22    1      0.19      0.39
   11   22    1      0.65      0.44
   13   22    1      1.19      0.54
   15   22    1      0.90      0.44
   17   22    1      0.73      0.21
   19   22    1      1.03      0.19
   21   22    1      0.66      0.27
  -18   23    1     -0.51      0.96
  -16   23    1     -0.71      0.49
  -14   23    1     -0.33     -0.09
  -12   23    1      0.13      0.20
  -10   23    1      0.01      0.46
   -8   23    1      0.04     -0.29
   -6   23    1      0.71     -0.90
   -4   23    1      0.97     -0.34
   -2   23    1      0.14      0.62
    0   23    1     -0.55      0.71
    2   23    1     -0.56      0.03
    4   23    1     -0.56     -0.24
    6   23    1     -0.39      0.03
    8   23    1     -0.19      0.18
   10   23    1      0.01      0.30
   12   23    1      0.63      0.54
   14   23    1      0.79      0.60
   16   23    1      0.54      0.30
   18   23    1      0.89      0.01
   20   23    1      0.95      0.01
  -17   24    1     -0.65      0.51
  -15   24    1     -0.56     -0.11
  -13   24    1      0.01     -0.14
  -11   24    1      0.19      0.36
   -9   24    1      0.11      0.01
   -7   24    1      0.54     -0.76
   -5   24    1      1.01     -0.50
   -3   24    1      0.55      0.55
   -1   24    1     -0.30      1.05
    1   24    1     -0.52      0.52
    3   24    1     -0.55     -0.11
    5   24    1     -0.53     -0.18
    7   24    1     -0.35     -0.12
    9   24    1     -0.34     -0.07
   11   24    1      0.02      0.23
   13   24    1      0.44      0.56
   15   24    1      0.22      0.48
   17   24    1      0.38      0.10
   19   24    1      0.80     -0.09
  -16   25    1     -0.53      0.08
  -14   25    1     -0.14     -0.21
  -12   25    1      0.25      0.25
  -10   25    1      0.20      0.28
   -8   25    1      0.37     -0.57
   -6   25    1      0.83     -0.81
   -4   25    1      0.71      0.07
   -2   25    1     -0.09      0.90
    0   25    1     -0.55      0.77
    2   25    1     -0.61      0.12
    4   25    1     -0.67     -0.21
    6   25    1     -0.46     -0.30
    8   25    1     -0.38     -0.40
   10   25    1     -0.29     -0.24
   12   25    1      0.16      0.20
   14   25    1      0.10      0.47
   16   25    1     -0.08      0.27
   18   25    1      0.36     -0.03
  -15   26    1     -0.20     -0.03
  -13   26    1      0.20      0.26
  -11   26    1      0.23      0.64
   -9   26    1      0.20     -0.04
   -7   26    1      0.51     -0.82
   -5   26    1      0.60     -0.44
   -3   26    1      0.02      0.37
   -1   26    1     -0.57      0.56
    1   26    1     -0.70      0.12
    3   26    1     -0.81     -0.26
    5   26    1     -0.66     -0.40
    7   26    1     -0.37     -0.58
    9   26    1     -0.32     -0.63
   11   26    1      0.04     -0.30
   13   26    1      0.23      0.18
   15   26    1     -0.13      0.29
   17   26    1     -0.01      0.05
  -14   27    1      0.10      0.31
  -12   27    1      0.21      0.90
  -10   27    1      0.05      0.70
   -8   27    1      0.12     -0.27
   -6   27    1      0.28     -0.52
   -4   27    1     -0.02     -0.01
   -2   27    1     -0.55      0.22
    0   27    1     -0.72     -0.08
    2   27    1     -0.84     -0.43
    4   27    1     -0.86     -0.55
    6   27    1     -0.47     -0.66
    8   27    1     -0.27     -0.82
   10   27    1     -0.03     -0.71
   12   27    1      0.39     -0.26
   14   27    1      0.17      0.11
   16   27    1     -0.05      0.06
  -13   28    1      0.13      0.83
  -11   28    1     -0.04      1.18
   -9   28    1     -0.18      0.49
   -7   28    1     -0.12     -0.12
   -5   28    1     -0.22      0.04
   -3   28    1     -0.56      0.16
   -1   28    1     -0.67     -0.16
    1   28    1     -0.67     -0.55
    3   28    1     -0.82     -0.69
    5   28    1     -0.57     -0.73
    7   28    1     -0.22     -0.86
    9   28    1     -0.08     -0.89
   11   28    1      0.36     -0.61
   13   28    1      0.47     -0.16
  -10   29    1     -0.31      0.94
   -8   29    1     -0.40      0.34
   -6   29    1     -0.45      0.29
   -4   29    1     -0.62      0.38
   -2   29    1     -0.61      0.04
    0   29    1     -0.41     -0.43
    2   29    1     -0.50     -0.67
    4   29    1     -0.48     -0.72
    6   29    1     -0.12     -0.80
    8   29    1     -0.03     -0.89
   10   29    1      0.20     -0.77
   12   29    1      0.52     -0.40
   -9   30    1     -0.45      0.49
   -7   30    1     -0.55      0.37
   -5   30    1     -0.66      0.54
   -3   30    1     -0.59      0.32
   -1   30    1     -0.22     -0.15
    1   30    1     -0.07     -0.44
    3   30    1     -0.17     -0.57
    5   30    1      0.07     -0.66
    7   30    1      0.19     -0.75
    9   30    1      0.13     -0.75
   -4   31    1     -0.55      0.39
   -2   31    1     -0.17      0.04
    0   31    1      0.21     -0.21
    1    1    0     92.42     -0.39
    0    2    0     82.85     -0.22
    2    2    0     64.64     -0.52
   -1    3    0     60.68      0.02
    1    3    0     57.56     -0.39
    3    3    0     33.76     -0.40
   -2    4    0     36.33      0.22
    0    4    0     44.98     -0.11
    2    4    0     28.29     -0.33
    4    4    0     10.89     -0.26
   -3    5    0     16.98      0.32
   -1    5    0     31.85      0.17
    1    5    0     23.82     -0.15
    3    5    0      6.72     -0.26
    5    5    0     -0.78     -0.23
   -4    6    0      4.49      0.32
   -2    6    0     20.01      0.31
    0    6    0     20.59      0.03
    2    6    0      6.37     -0.20
    4    6    0     -2.93     -0.34
    6    6    0     -4.34     -0.27
   -5    7    0     -2.26      0.24
   -3    7    0      9.66      0.25
   -1    7    0     16.54      0.11
    1    7    0      7.84     -0.14
    3    7    0     -2.13     -0.40
    5    7    0     -4.09     -0.55
    7    7    0     -4.23     -0.29
   -6    8    0     -4.87      0.15
   -4    8    0      1.50      0.08
   -2    8    0     10.61      0.05
    0    8    0      8.16     -0.11
    2    8    0     -0.61     -0.37
    4    8    0     -3.14     -0.70
    6    8    0     -2.49     -0.66
    8    8    0     -3.15     -0.26
   -7    9    0     -4.79      0.11
   -5    9    0     -3.42     -0.09
   -3    9    0      4.09     -0.09
   -1    9    0      6.25     -0.14
    1    9    0     -0.02     -0.27
    3    9    0     -3.11     -0.63
    5    9    0     -1.53     -0.87
    7    9    0     -1.44     -0.58
    9    9    0     -2.13     -0.22
   -8   10    0     -3.53      0.10
   -6   10    0     -5.05     -0.14
   -4   10    0     -0.98     -0.20
   -2   10    0      3.12     -0.18
    0   10    0     -0.33     -0.17
    2   10    0     -4.04     -0.38
    4   10    0     -2.22     -0.77
    6   10    0     -0.73     -0.75
    8   10    0     -1.27     -0.36
   10   10    0     -1.40     -0.17
   -9   11    0     -2.31      0.09
   -7   11    0     -4.62     -0.09
   -5   11    0     -3.69     -0.20
   -3   11    0      0.18     -0.19
   -1   11    0     -0.77     -0.11
    1   11    0     -4.78     -0.10
    3   11    0     -3.89     -0.43
    5   11    0     -1.17     -0.67
    7   11    0     -1.05     -0.41
    9   11    0     -1.21     -0.15
   11   11    0     -0.90     -0.09
  -10   12    0     -1.45      0.05
   -8   12    0     -3.54     -0.01
   -6   12    0     -4.48     -0.12
   -4   12    0     -1.89     -0.14
   -2   12    0     -0.96     -0.08
    0   12    0     -4.44      0.06
    2   12    0     -5.21     -0.06
    4   12    0     -2.17     -0.39
    6   12    0     -1.07     -0.35
    8   12    0     -1.34     -0.08
   10   12    0     -0.85      0.00
   12   12    0     -0.35      0.00
  -11   13    0     -0.63     -0.01
   -9   13    0     -2.40      0.03
   -7   13    0     -4.14     -0.02
   -5   13    0     -3.06     -0.04
   -3   13    0     -1.10     -0.04
   -1   13    0     -3.11      0.10
    1   13    0     -5.26      0.17
    3   13    0     -3.02     -0.08
    5   13    0     -0.96     -0.23
    7   13    0     -1.21     -0.04
    9   13    0     -0.96      0.09
   11   13    0     -0.25      0.07
   13   13    0      0.38      0.05
  -12   14    0      0.33     -0.02
  -10   14    0     -1.16      0.05
   -8   14    0     -3.17      0.05
   -6   14    0     -3.43      0.05
   -4   14    0     -1.39      0.03
   -2   14    0     -1.56      0.06
    0   14    0     -4.06      0.20
    2   14    0     -3.28      0.11
    4   14    0     -0.68     -0.11
    6   14    0     -0.49     -0.06
    8   14    0     -0.79      0.10
   10   14    0     -0.19      0.11
   12   14    0      0.39      0.07
   14   14    0      0.98      0.05
  -13   15    0      1.10      0.02
  -11   15    0      0.14      0.05
   -9   15    0     -1.78      0.07
   -7   15    0     -3.04      0.10
   -5   15    0     -1.74      0.09
   -3   15    0     -0.53      0.04
   -1   15    0     -2.28      0.12
    1   15    0     -2.92      0.15
    3   15    0     -0.51     -0.03
    5   15    0      0.55     -0.11
    7   15    0     -0.08      0.02
    9   15    0      0.03      0.07
   11   15    0      0.47      0.05
   13   15    0      0.84      0.03
   15   15    0      1.01      0.00
  -14   16    0      1.17      0.05
  -12   16    0      1.09      0.05
  -10   16    0     -0.30      0.06
   -8   16    0     -2.04      0.07
   -6   16    0     -1.85      0.10
   -4   16    0     -0.19      0.03
   -2   16    0     -0.71      0.01
    0   16    0     -2.17      0.08
    2   16    0     -0.70      0.00
    4   16    0      1.22     -0.13
    6   16    0      0.92     -0.08
    8   16    0      0.53     -0.01
   10   16    0      0.71     -0.01
   12   16    0      0.81      0.00
   14   16    0      0.85     -0.01
   16   16    0      0.42     -0.03
  -15   17    0      0.55      0.05
  -13   17    0      1.24      0.05
  -11   17    0      0.76      0.04
   -9   17    0     -0.83      0.02
   -7   17    0     -1.55      0.05
   -5   17    0     -0.25      0.02
   -3   17    0      0.31     -0.07
   -1   17    0     -1.24     -0.05
    1   17    0     -1.16     -0.04
    3   17    0      0.97     -0.12
    5   17    0      1.57     -0.12
    7   17    0      1.08     -0.06
    9   17    0      1.06     -0.05
   11   17    0      1.00     -0.03
   13   17    0      0.82     -0.02
   15   17    0      0.38     -0.04
   17   17    0     -0.31     -0.02
  -16   18    0     -0.26      0.03
  -14   18    0      0.65      0.02
  -12   18    0      1.04      0.01
  -10   18    0      0.08     -0.03
   -8   18    0     -1.04     -0.03
   -6   18    0     -0.40     -0.01
   -4   18    0      0.77     -0.09
   -2   18    0     -0.20     -0.14
    0   18    0     -1.37     -0.10
    2   18    0     -0.02     -0.11
    4   18    0      1.38     -0.11
    6   18    0      1.30     -0.05
    8   18    0      1.26     -0.04
   10   18    0      1.26     -0.04
   12   18    0      1.00      0.00
   14   18    0      0.54     -0.01
   16   18    0     -0.21     -0.02
   18   18    0     -0.62      0.02
  -17   19    0     -0.70      0.01
  -15   19    0     -0.19      0.01
  -13   19    0      0.61      0.00
  -11   19    0      0.43     -0.05
   -9   19    0     -0.62     -0.08
   -7   19    0     -0.58     -0.05
   -5   19    0      0.75     -0.07
   -3   19    0      0.73     -0.14
   -1   19    0     -0.92     -0.14
    1   19    0     -0.92     -0.11
    3   19    0      0.55     -0.08
    5   19    0      1.03     -0.01
    7   19    0      1.10      0.01
    9   19    0      1.33     -0.01
   11   19    0      1.22      0.02
   13   19    0      0.87      0.04
   15   19    0      0.15      0.01
   17   19    0     -0.42      0.01
   19   19    0     -0.38      0.04
  -18   20    0     -0.66      0.01
  -16   20    0     -0.76      0.00
  -14   20    0     -0.10      0.00
  -12   20    0      0.29     -0.02
  -10   20    0     -0.40     -0.08
   -8   20    0     -0.80     -0.07
   -6   20    0      0.32     -0.03
   -4   20    0      1.20     -0.06
   -2   20    0      0.00     -0.09
    0   20    0     -1.10     -0.09
    2   20    0     -0.27     -0.05
    4   20    0      0.56      0.02
    6   20    0      0.72      0.06
    8   20    0      1.09      0.03
   10   20    0      1.23      0.03
   12   20    0      1.10      0.07
   14   20    0      0.63      0.05
   16   20    0     -0.04      0.02
   18   20    0     -0.08      0.04
   20   20    0      0.05      0.03
  -19   21    0     -0.39      0.02
  -17   21    0     -0.89      0.00
  -15   21    0     -0.66      0.00
  -13   21    0     -0.02      0.01
  -11   21    0     -0.25     -0.03
   -9   21    0     -0.89     -0.05
   -7   21    0     -0.28      0.01
   -5   21    0      1.03      0.04
   -3   21    0      0.76      0.02
   -1   21    0     -0.65     -0.01
    1   21    0     -0.67     -0.01
    3   21    0      0.19      0.05
    5   21    0      0.46      0.10
    7   21    0      0.76      0.07
    9   21    0      1.05      0.03
   11   21    0      1.05      0.07
   13   21    0      0.89      0.08
   15   21    0      0.35      0.03
   17   21    0      0.16      0.02
   19   21    0      0.47      0.03
   21   21    0      0.31      0.00
  -20   22    0     -0.13      0.02
  -18   22    0     -0.68      0.01
  -16   22    0     -0.84      0.00
  -14   22    0     -0.27      0.03
  -12   22    0     -0.01      0.03
  -10   22    0     -0.60      0.00
   -8   22    0     -0.59      0.03
   -6   22    0      0.55      0.09
   -4   22    0      1.02      0.12
   -2   22    0     -0.07      0.09
    0   22    0     -0.73      0.05
    2   22    0     -0.07      0.06
    4   22    0      0.39      0.11
    6   22    0      0.59      0.09
    8   22    0      0.89      0.02
   10   22    0      0.89      0.03
   12   22    0      0.82      0.07
   14   22    0      0.51      0.05
   16   22    0      0.20      0.00
   18   22    0      0.57      0.01
   20   22    0      0.73      0.01
   22   22    0      0.32     -0.01
  -21   23    0      0.06      0.01
  -19   23    0     -0.31      0.01
  -17   23    0     -0.64     -0.01
  -15   23    0     -0.33      0.02
  -13   23    0      0.27      0.06
  -11   23    0      0.04      0.04
   -9   23    0     -0.32      0.03
   -7   23    0      0.32      0.08
   -5   23    0      1.01      0.14
   -3   23    0      0.37      0.14
   -1   23    0     -0.64      0.09
    1   23    0     -0.40      0.05
    3   23    0      0.23      0.07
    5   23    0      0.51      0.07
    7   23    0      0.84      0.01
    9   23    0      0.85     -0.02
   11   23    0      0.66      0.03
   13   23    0      0.46      0.05
   15   23    0      0.05      0.01
   17   23    0      0.26     -0.01
   19   23    0      0.78      0.00
   21   23    0      0.58     -0.01
  -18   24    0     -0.21      0.00
  -16   24    0     -0.17      0.00
  -14   24    0      0.47      0.05
  -12   24    0      0.70      0.06
  -10   24    0      0.34      0.03
   -8   24    0      0.53      0.03
   -6   24    0      1.11      0.08
   -4   24    0      0.78      0.12
   -2   24    0     -0.35      0.08
    0   24    0     -0.68      0.02
    2   24    0     -0.13      0.01
    4   24    0      0.26      0.02
    6   24    0      0.70     -0.01
    8   24    0      0.94     -0.06
   10   24    0      0.69     -0.02
   12   24    0      0.45      0.04
   14   24    0     -0.01      0.02
   16   24    0     -0.19     -0.01
   18   24    0      0.38     -0.01
   20   24    0      0.58     -0.01
  -17   25    0      0.12      0.00
  -15   25    0      0.55      0.03
  -13   25    0      1.07      0.06
  -11   25    0      0.92      0.04
   -9   25    0      0.87      0.00
   -7   25    0      1.29     -0.01
   -5   25    0      1.17      0.03
   -3   25    0      0.12      0.03
   -1   25    0     -0.67     -0.03
    1   25    0     -0.49     -0.07
    3   25    0     -0.14     -0.05
    5   25    0      0.30     -0.04
    7   25    0      0.85     -0.07
    9   25    0      0.86     -0.07
   11   25    0      0.62      0.01
   13   25    0      0.23      0.04
   15   25    0     -0.32      0.01
   17   25    0     -0.11     -0.01
   19   25    0      0.34     -0.01
  -16   26    0      0.54      0.01
  -14   26    0      1.06      0.04
  -12   26    0      1.13      0.04
  -10   26    0      0.95     -0.01
   -8   26    0      1.21     -0.06
   -6   26    0      1.27     -0.05
   -4   26    0      0.51     -0.02
   -2   26    0     -0.40     -0.06
    0   26    0     -0.57     -0.11
    2   26    0     -0.40     -0.10
    4   26    0     -0.18     -0.06
    6   26    0      0.48     -0.06
    8   26    0      0.88     -0.07
   10   26    0      0.81     -0.02
   12   26    0      0.64      0.04
   14   26    0      0.04      0.03
   16   26    0     -0.25      0.00
  -15   27    0      0.82      0.01
  -13   27    0      0.99      0.02
  -11   27    0      0.74     -0.01
   -9   27    0      0.75     -0.06
   -7   27    0      0.87     -0.09
   -5   27    0      0.43     -0.06
   -3   27    0     -0.28     -0.05
   -1   27    0     -0.49     -0.10
    1   27    0     -0.38     -0.10
    3   27    0     -0.40     -0.06
    5   27    0      0.01     -0.02
    7   27    0      0.66     -0.02
    9   27    0      0.84     -0.01
   11   27    0      0.89      0.04
   13   27    0      0.59      0.05
   15   27    0      0.02      0.02
  -14   28    0      0.71      0.00
  -12   28    0      0.45     -0.01
  -10   28    0      0.19     -0.04
   -8   28    0      0.19     -0.09
   -6   28    0     -0.10     -0.07
   -4   28    0     -0.58     -0.02
   -2   28    0     -0.61     -0.04
    0   28    0     -0.28     -0.06
    2   28    0     -0.29     -0.03
    4   28    0     -0.22      0.02
    6   28    0      0.37      0.04
    8   28    0      0.71      0.04
   10   28    0      0.84      0.05
   12   28    0      0.89      0.06
   14   28    0      0.41      0.03
  -11   29    0     -0.12     -0.02
   -9   29    0     -0.34     -0.06
   -7   29    0     -0.66     -0.06
   -5   29    0     -1.11      0.00
   -3   29    0     -1.04      0.02
   -1   29    0     -0.39      0.01
    1   29    0     -0.07      0.02
    3   29    0     -0.15      0.05
    5   29    0      0.19      0.09
    7   29    0      0.58      0.09
    9   29    0      0.66      0.07
   11   29    0      0.82      0.07
   -8   30    0     -0.80     -0.03
   -6   30    0     -1.37      0.01
   -4   30    0     -1.47      0.06
   -2   30    0     -0.73      0.06
    0   30    0      0.00      0.06
    2   30    0      0.05      0.06
    4   30    0      0.15      0.09
   -3   31    0     -1.02      0.07
  -20   23    1     -0.22      0.72
  -19   24    1     -0.35      0.68
  -18   25    1     -0.36      0.51
  -17   26    1     -0.30      0.30
  -12   29    1     -0.05      1.08
    0    0    2     10.19    -19.95
    1    1    2      9.22    -16.56
   21   21    2      0.66      0.13
  -19   23    2      0.16      0.71
  -18   24    2     -0.18      0.54
  -17   25    2     -0.60      0.25
  -16   26    2     -0.84      0.00
  -20   21    3      0.27     -0.08
  -19   22    3      0.54      0.08
  -18   23    3      0.49      0.09
   14   25    3      0.19      0.25
   -3   23    6      0.14     -0.40
   11   16    7     -0.52     -1.03
    7   18    7     -0.01      0.03
    0   19    7      0.10      0.06
    2   19    7      0.54      0.25
    4   19    7      0.38      0.23
    0    0    8      1.06     -0.66
  -20   24    0      0.02      0.01
  -19   25    0      0.17      0.01
  -18   26    0      0.35      0.00
   18   26    0      0.11     -0.01
  -13   29    0      0.29     -0.01
   13   29    0      0.63      0.04
  -10   30    0     -0.42     -0.01
    6   30    0      0.53      0.10
    8   30    0      0.54      0.07
   10   30    0      0.58      0.06
   -7   31    0     -1.09      0.01
   -5   31    0     -1.51      0.06
   -1   31    0     -0.10      0.07
    1   31    0      0.21      0.06
    3   31    0      0.17      0.06
    5   31    0      0.45      0.08
    7   31    0      0.51      0.06
  -16   27    1     -0.17      0.17
   -6   31    1     -0.57      0.41
    2   31    1      0.16     -0.32
    4   31    1      0.25     -0.44
    6   31    1      0.44     -0.56
  -15   27    2     -0.69     -0.03
   15   27    2     -0.12      0.50
  -11   29    2      0.17      0.74
   11   29    2     -0.16     -0.32
   -8   30    2      0.01      0.08
    6   30    2     -0.15     -0.03
    8   30    2     -0.32     -0.21
   -1   31    2      0.01      0.08
    1   31    2     -0.06      0.10
   16   25    3     -0.15      0.09
  -15   26    3     -0.64      0.01
   15   26    3     -0.08      0.45
   -6   29    3      0.38     -0.18
    6   29    3      0.10      0.56
   -1   30    3     -0.15     -0.27
    1   30    3     -0.24      0.03
   20   20    4     -0.38     -0.14
  -19   21    4     -0.05     -0.29
   19   21    4     -0.69     -0.17
  -18   22    4      0.15     -0.44
   18   22    4     -0.79     -0.34
   -9   27    4     -0.01      0.02
    7   27    4      0.17      0.15
    9   27    4      0.06      0.32
   -4   28    4      0.28     -0.70
    4   28    4     -0.15      0.25
  -18   19    5      0.19     -0.05
   18   19    5      0.11      0.02
  -17   20    5      0.21     -0.05
   17   20    5      0.00      0.08
  -16   21    5      0.21      0.11
   16   21    5     -0.12      0.00
  -11   24    5     -0.09     -0.05
   11   24    5     -0.03      0.08
   -8   25    5     -0.14      0.24
    8   25    5     -0.17      0.12
   -3   26    5      0.37     -0.06
    3   26    5     -0.69      0.42
  -12   20    6      0.51     -0.09
   -8   22    6      0.15     -0.10
    8   22    6      0.12     -0.12
   -5   23    6      0.26     -0.09
    5   23    6     -0.54      0.13
  -10   17    7      0.64     -0.40
   10   17    7     -0.39     -0.68
   -7   18    7      0.47     -0.03
   -6   19    7      0.17      0.13
   -4   19    7      0.07      0.27
   -2   19    7     -0.15      0.09
    6   19    7      0.14      0.12
   10   10    8      0.62      0.06
   -9   11    8      0.28     -0.02
    9   11    8      0.80      0.17
   -8   12    8      0.01     -0.10
    8   12    8      0.63      0.34
   -5   13    8      0.12      0.11
    5   13    8      0.16      0.83
   -2   14    8     -0.14      1.10
    0   14    8     -0.34      1.08
    2   14    8     -0.02      0.83
    0    0    0      0.00      0.00
# SQUEEZE RESULTS (Version =  20216)
# Note: Data are Listed for all Voids in the P1 Unit Cell
# i.e. Centre of Gravity, Solvent Accessible Volume,
# Recovered number of Electrons in the Void and
# Details about the Squeezed Material
loop_
  _platon_squeeze_void_nr
  _platon_squeeze_void_average_x
  _platon_squeeze_void_average_y
  _platon_squeeze_void_average_z
  _platon_squeeze_void_volume
  _platon_squeeze_void_count_electrons
  _platon_squeeze_void_content
   1  0.000  0.000 -0.025       208        51 'Mixture of Ethyl Acetate and Hexane'
   2  0.500  0.500  0.475       208        51 'Mixture of Ethyl Acetate and Hexane'
_platon_squeeze_void_probe_radius                  1.20
_platon_squeeze_details
)
TITL boger48   I 4          R = 0.07
CELL   27.2685   27.2685    7.6863     90.00     90.00     90.00
SPGR I4
# Solvent Accessible Volume =       404
# Electrons Found in S.A.V. =       104
# Note: Atoms in Void as Cxxx and Qxxx all others
C101 0.469 0.466 0.472 !       1.26 eA-3
C102 0.455 0.487 0.369 !       1.15 eA-3
C103 0.985 0.966 0.060 !       1.07 eA-3
C104 0.470 0.511 0.246 !       0.97 eA-3
C105 0.499 0.503 0.312 !       0.91 eA-3
C106 1.000 0.995 0.156 !       0.88 eA-3
C107 0.609 0.520 0.375 !       0.72 eA-3
)
;
_shelx_SHELXL_version_number     2014/7
_olex2_submission_special_instructions 'No special instructions were received'
_exptl_crystal_recrystallization_method 'Vapour deposition'
####################################################################### 
# 
# This file contains crystal structure data downloaded from the 
# Cambridge Structural Database (CSD) hosted by the Cambridge 
# Crystallographic Data Centre (CCDC).
# 
# Full information about CCDC data access policies and citation 
# guidelines are available at http://www.ccdc.cam.ac.uk/access/V1 
# 
# Audit and citation data items may have been added by the CCDC. 
# Please retain this information to preserve the provenance of 
# this file and to allow appropriate attribution of the data. 
# 
#######################################################################

data_Boger49
_database_code_depnum_ccdc_archive 'CCDC 1475228'
_audit_update_record             
;
2016-04-19 deposited with the CCDC.
2016-11-03 downloaded from the CCDC.
;
_audit_creation_date             2016-04-18
_audit_creation_method           
;
Olex2 1.2-beta
(compiled 2016.02.19 svn.r3266 for OlexSys, GUI svn.r5155)
;
_chemical_name_common            ?
_chemical_name_systematic        ysl-cycloaddition-pro-CO2Me-unnatural
_chemical_formula_moiety         'C25 H30 N2 O7'
_chemical_formula_sum            'C25 H30 N2 O7'
_chemical_formula_weight         470.51
_chemical_absolute_configuration ad
_chemical_melting_point          ?
loop_
_atom_type_symbol
_atom_type_description
_atom_type_scat_dispersion_real
_atom_type_scat_dispersion_imag
_atom_type_scat_source
C C 0.0181 0.0091 'International Tables Vol C Tables 4.2.6.8 and 6.1.1.4'
H H 0.0000 0.0000 'International Tables Vol C Tables 4.2.6.8 and 6.1.1.4'
N N 0.0311 0.0180 'International Tables Vol C Tables 4.2.6.8 and 6.1.1.4'
O O 0.0492 0.0322 'International Tables Vol C Tables 4.2.6.8 and 6.1.1.4'

_shelx_space_group_comment       
;
The symmetry employed for this shelxl refinement is uniquely defined
by the following loop, which should always be used as a source of
symmetry information in preference to the above space-group names.
They are only intended as comments.
;
_space_group_crystal_system      orthorhombic
_space_group_IT_number           19
_space_group_name_H-M_alt        'P 21 21 21'
_space_group_name_Hall           'P 2ac 2ab'
loop_
_space_group_symop_operation_xyz
'x, y, z'
'-x+1/2, -y, z+1/2'
'-x, y+1/2, -z+1/2'
'x+1/2, -y+1/2, -z'

_cell_length_a                   8.96580(10)
_cell_length_b                   14.5779(2)
_cell_length_c                   17.7311(3)
_cell_angle_alpha                90
_cell_angle_beta                 90
_cell_angle_gamma                90
_cell_volume                     2317.50(6)
_cell_formula_units_Z            4
_cell_measurement_reflns_used    9905
_cell_measurement_temperature    100.0
_cell_measurement_theta_max      68.156
_cell_measurement_theta_min      3.925
_shelx_estimated_absorpt_T_max   0.875
_shelx_estimated_absorpt_T_min   0.820
_exptl_absorpt_coefficient_mu    0.818
_exptl_absorpt_correction_T_max  0.3200
_exptl_absorpt_correction_T_min  0.2327
_exptl_absorpt_correction_type   multi-scan
_exptl_absorpt_process_details   
;
SADABS-2014/5 (Bruker,2014/5) was used for absorption correction.
wR2(int) was 0.0541 before and 0.0490 after correction.
The Ratio of minimum to maximum transmission is 0.7272.
The \l/2 correction factor is 0.00150.
;
_exptl_absorpt_special_details   ?
_exptl_crystal_colour            Colorless
_exptl_crystal_colour_primary    Colorless
_exptl_crystal_density_diffrn    1.349
_exptl_crystal_density_meas      ?
_exptl_crystal_density_method    ?
_exptl_crystal_description       prism
_exptl_crystal_F_000             1000
_exptl_crystal_size_max          0.253
_exptl_crystal_size_mid          0.217
_exptl_crystal_size_min          0.168
_exptl_transmission_factor_max   ?
_exptl_transmission_factor_min   ?
_diffrn_reflns_av_R_equivalents  0.0337
_diffrn_reflns_av_unetI/netI     0.0251
_diffrn_reflns_Laue_measured_fraction_full 1.000
_diffrn_reflns_Laue_measured_fraction_max 0.998
_diffrn_reflns_limit_h_max       10
_diffrn_reflns_limit_h_min       -10
_diffrn_reflns_limit_k_max       17
_diffrn_reflns_limit_k_min       -17
_diffrn_reflns_limit_l_max       20
_diffrn_reflns_limit_l_min       -21
_diffrn_reflns_number            21459
_diffrn_reflns_point_group_measured_fraction_full 0.996
_diffrn_reflns_point_group_measured_fraction_max 0.994
_diffrn_reflns_theta_full        68.000
_diffrn_reflns_theta_max         68.259
_diffrn_reflns_theta_min         3.925
_diffrn_ambient_temperature      100.0
_diffrn_detector                 'Bruker APEX-II CCD'
_diffrn_detector_area_resol_mean 7.9
_diffrn_detector_type            'CCD Area Detector'
_diffrn_measured_fraction_theta_full 1.000
_diffrn_measured_fraction_theta_max 0.998
_diffrn_measurement_device       'Kappa Four-Circle Diffractometer'
_diffrn_measurement_device_type  'Bruker X8 APEX II'
_diffrn_measurement_method       '\w and \f scans'
_diffrn_radiation_monochromator  'Double Bounce Multilayer Mirrors'
_diffrn_radiation_probe          X-ray
_diffrn_radiation_type           CuK\a
_diffrn_radiation_wavelength     1.54178
_diffrn_source                   'Micro Focus Rotating Anode'
_diffrn_source_type              'Bruker FR-591'
_diffrn_special_details          ?
_diffrn_standards_number         0
_reflns_Friedel_coverage         0.746
_reflns_Friedel_fraction_full    0.991
_reflns_Friedel_fraction_max     0.988
_reflns_number_gt                4061
_reflns_number_total             4223
_reflns_special_details          
;
 Reflections were merged by SHELXL according to the crystal
 class for the calculation of statistics and refinement.
 
 _reflns_Friedel_fraction is defined as the number of unique
 Friedel pairs measured divided by the number that would be
 possible theoretically, ignoring centric projections and
 systematic absences.
;
_reflns_threshold_expression     'I > 2\s(I)'
_computing_cell_refinement       'SAINT v8.34A (Bruker, 2013)'
_computing_data_collection       'APEX2 v2014.9-0 (Bruker, 2014)'
_computing_data_reduction        'SAINT v8.34A (Bruker, 2013)'
_computing_molecular_graphics    'Olex2 (Dolomanov et al., 2009)'
_computing_publication_material  'Olex2 (Dolomanov et al., 2009)'
_computing_structure_refinement  'ShelXL (Sheldrick, 2015)'
_computing_structure_solution    'ShelXT (Sheldrick, 2008)'
_refine_diff_density_max         0.228
_refine_diff_density_min         -0.152
_refine_diff_density_rms         0.031
_refine_ls_abs_structure_details 
;
 Flack x determined using 1690 quotients [(I+)-(I-)]/[(I+)+(I-)]
 (Parsons, Flack and Wagner, Acta Cryst. B69 (2013) 249-259).
;
_refine_ls_abs_structure_Flack   0.09(8)
_refine_ls_extinction_coef       .
_refine_ls_extinction_method     none
_refine_ls_goodness_of_fit_ref   1.046
_refine_ls_hydrogen_treatment    constr
_refine_ls_matrix_type           full
_refine_ls_number_parameters     312
_refine_ls_number_reflns         4223
_refine_ls_number_restraints     0
_refine_ls_R_factor_all          0.0305
_refine_ls_R_factor_gt           0.0291
_refine_ls_restrained_S_all      1.046
_refine_ls_shift/su_max          0.000
_refine_ls_shift/su_mean         0.000
_refine_ls_structure_factor_coef Fsqd
_refine_ls_weighting_details     
'w=1/[\s^2^(Fo^2^)+(0.0352P)^2^+0.4569P] where P=(Fo^2^+2Fc^2^)/3'
_refine_ls_weighting_scheme      calc
_refine_ls_wR_factor_gt          0.0714
_refine_ls_wR_factor_ref         0.0725
_refine_special_details          ?
_olex2_refinement_description    
;
1. Fixed Uiso
 At 1.2 times of:
  All C(H) groups, All C(H,H) groups
 At 1.5 times of:
  All C(H,H,H) groups
2.a Ternary CH refined with riding coordinates:
 C7(H7), C9(H9)
2.b Secondary CH2 refined with riding coordinates:
 C2(H2A,H2B), C3(H3A,H3B), C11(H11A,H11B), C13(H13A,H13B), C14(H14A,H14B)
2.c Aromatic/amide H refined with riding coordinates:
 C17(H17), C19(H19), C20(H20)
2.d Idealised Me refined as rotating group:
 C12(H12A,H12B,H12C), C22(H22A,H22B,H22C), C23(H23A,H23B,H23C), C24(H24A,H24B,
 H24C), C25(H25A,H25B,H25C)
;
_atom_sites_solution_hydrogens   geom
_atom_sites_solution_primary     direct
_atom_sites_solution_secondary   difmap
loop_
_atom_site_label
_atom_site_type_symbol
_atom_site_fract_x
_atom_site_fract_y
_atom_site_fract_z
_atom_site_U_iso_or_equiv
_atom_site_adp_type
_atom_site_occupancy
_atom_site_site_symmetry_order
_atom_site_calc_flag
_atom_site_refinement_flags_posn
_atom_site_refinement_flags_adp
_atom_site_refinement_flags_occupancy
_atom_site_disorder_assembly
_atom_site_disorder_group
O1 O 0.83191(18) 0.74702(10) 0.55154(9) 0.0355(4) Uani 1 1 d . . . . .
O2 O 0.75151(16) 0.50187(9) 0.68729(7) 0.0241(3) Uani 1 1 d . . . . .
O3 O 0.46146(19) 0.50418(13) 0.78945(9) 0.0415(4) Uani 1 1 d . . . . .
O4 O 0.26972(18) 0.47263(13) 0.71316(9) 0.0415(4) Uani 1 1 d . . . . .
O5 O 0.5864(2) 0.24562(13) 0.31868(9) 0.0472(5) Uani 1 1 d . . . . .
O6 O 0.5810(2) 0.31065(13) 0.77886(9) 0.0438(4) Uani 1 1 d . . . . .
O7 O 0.79447(19) 0.38577(10) 0.80371(8) 0.0349(4) Uani 1 1 d . . . . .
N1 N 0.80307(18) 0.59886(11) 0.58261(9) 0.0228(3) Uani 1 1 d . . . . .
N2 N 0.6553(2) 0.29781(11) 0.58415(9) 0.0279(4) Uani 1 1 d . . . . .
C1 C 0.7504(2) 0.68579(13) 0.57394(11) 0.0251(4) Uani 1 1 d . . . . .
C2 C 0.5873(2) 0.70052(14) 0.59175(12) 0.0291(4) Uani 1 1 d . . . . .
H2A H 0.5312 0.7049 0.5438 0.035 Uiso 1 1 calc R . . . .
H2B H 0.5762 0.7598 0.6184 0.035 Uiso 1 1 calc R . . . .
C3 C 0.5176(2) 0.62508(14) 0.64006(11) 0.0283(4) Uani 1 1 d . . . . .
H3A H 0.4085 0.6347 0.6430 0.034 Uiso 1 1 calc R . . . .
H3B H 0.5585 0.6286 0.6918 0.034 Uiso 1 1 calc R . . . .
C4 C 0.5494(2) 0.52949(14) 0.60700(11) 0.0246(4) Uani 1 1 d . . . . .
C5 C 0.7207(2) 0.52150(13) 0.60727(10) 0.0220(4) Uani 1 1 d . . . . .
C6 C 0.7987(2) 0.43656(13) 0.57149(11) 0.0227(4) Uani 1 1 d . . . . .
C7 C 0.7489(2) 0.36004(13) 0.62731(11) 0.0252(4) Uani 1 1 d . . . . .
H7 H 0.8370 0.3273 0.6489 0.030 Uiso 1 1 calc R . . . .
C8 C 0.6669(2) 0.41873(13) 0.68940(11) 0.0258(4) Uani 1 1 d . . . . .
C9 C 0.5105(2) 0.44853(14) 0.66366(11) 0.0260(4) Uani 1 1 d . . . . .
H9 H 0.4607 0.3973 0.6359 0.031 Uiso 1 1 calc R . . . .
C10 C 0.4150(2) 0.47821(16) 0.72972(12) 0.0303(5) Uani 1 1 d . . . . .
C11 C 0.4773(2) 0.51657(15) 0.52900(11) 0.0272(4) Uani 1 1 d . . . . .
H11A H 0.5296 0.5563 0.4923 0.033 Uiso 1 1 calc R . . . .
H11B H 0.4918 0.4522 0.5129 0.033 Uiso 1 1 calc R . . . .
C12 C 0.3112(2) 0.53870(16) 0.52662(13) 0.0352(5) Uani 1 1 d . . . . .
H12A H 0.2696 0.5187 0.4782 0.053 Uiso 1 1 calc GR . . . .
H12B H 0.2970 0.6050 0.5323 0.053 Uiso 1 1 calc GR . . . .
H12C H 0.2603 0.5066 0.5678 0.053 Uiso 1 1 calc GR . . . .
C13 C 0.9623(2) 0.46926(13) 0.57303(12) 0.0256(4) Uani 1 1 d . . . . .
H13A H 1.0100 0.4527 0.6215 0.031 Uiso 1 1 calc R . . . .
H13B H 1.0196 0.4409 0.5314 0.031 Uiso 1 1 calc R . . . .
C14 C 0.9568(2) 0.57426(14) 0.56357(13) 0.0281(4) Uani 1 1 d . . . . .
H14A H 1.0281 0.6046 0.5981 0.034 Uiso 1 1 calc R . . . .
H14B H 0.9806 0.5921 0.5111 0.034 Uiso 1 1 calc R . . . .
C15 C 0.7504(2) 0.39913(13) 0.49631(11) 0.0235(4) Uani 1 1 d . . . . .
C16 C 0.6712(2) 0.31741(13) 0.50784(11) 0.0253(4) Uani 1 1 d . . . . .
C17 C 0.6163(3) 0.26742(15) 0.44771(12) 0.0320(5) Uani 1 1 d . . . . .
H17 H 0.5614 0.2126 0.4557 0.038 Uiso 1 1 calc R . . . .
C18 C 0.6438(3) 0.29967(15) 0.37494(12) 0.0336(5) Uani 1 1 d . . . . .
C19 C 0.7244(3) 0.37992(15) 0.36224(11) 0.0320(5) Uani 1 1 d . . . . .
H19 H 0.7426 0.4008 0.3123 0.038 Uiso 1 1 calc R . . . .
C20 C 0.7778(2) 0.42904(13) 0.42396(11) 0.0267(4) Uani 1 1 d . . . . .
H20 H 0.8336 0.4836 0.4161 0.032 Uiso 1 1 calc R . . . .
C21 C 0.6726(3) 0.36802(15) 0.76345(11) 0.0302(5) Uani 1 1 d . . . . .
C22 C 0.6398(3) 0.20328(16) 0.60921(13) 0.0435(6) Uani 1 1 d . . . . .
H22A H 0.7298 0.1688 0.5959 0.065 Uiso 1 1 calc GR . . . .
H22B H 0.5531 0.1754 0.5846 0.065 Uiso 1 1 calc GR . . . .
H22C H 0.6259 0.2020 0.6640 0.065 Uiso 1 1 calc GR . . . .
C23 C 0.1686(3) 0.5012(3) 0.77280(16) 0.0589(8) Uani 1 1 d . . . . .
H23A H 0.0663 0.4843 0.7592 0.088 Uiso 1 1 calc GR . . . .
H23B H 0.1752 0.5678 0.7794 0.088 Uiso 1 1 calc GR . . . .
H23C H 0.1963 0.4706 0.8200 0.088 Uiso 1 1 calc GR . . . .
C24 C 0.6398(4) 0.2622(2) 0.24439(13) 0.0560(8) Uani 1 1 d . . . . .
H24A H 0.5967 0.2169 0.2098 0.084 Uiso 1 1 calc GR . . . .
H24B H 0.7488 0.2569 0.2437 0.084 Uiso 1 1 calc GR . . . .
H24C H 0.6107 0.3240 0.2285 0.084 Uiso 1 1 calc GR . . . .
C25 C 0.8122(4) 0.32863(18) 0.87032(13) 0.0465(6) Uani 1 1 d . . . . .
H25A H 0.8102 0.2639 0.8556 0.070 Uiso 1 1 calc GR . . . .
H25B H 0.7306 0.3409 0.9057 0.070 Uiso 1 1 calc GR . . . .
H25C H 0.9078 0.3426 0.8946 0.070 Uiso 1 1 calc GR . . . .

loop_
_atom_site_aniso_label
_atom_site_aniso_U_11
_atom_site_aniso_U_22
_atom_site_aniso_U_33
_atom_site_aniso_U_23
_atom_site_aniso_U_13
_atom_site_aniso_U_12
O1 0.0382(8) 0.0242(7) 0.0440(8) 0.0058(6) 0.0113(7) -0.0004(6)
O2 0.0264(7) 0.0234(6) 0.0224(6) 0.0007(5) -0.0008(6) -0.0041(5)
O3 0.0360(9) 0.0602(11) 0.0284(8) -0.0088(7) 0.0050(7) -0.0092(8)
O4 0.0264(8) 0.0633(11) 0.0348(8) -0.0113(8) 0.0081(6) -0.0079(8)
O5 0.0651(12) 0.0504(10) 0.0261(8) -0.0057(7) 0.0011(7) -0.0271(9)
O6 0.0518(10) 0.0462(10) 0.0332(8) 0.0123(7) -0.0010(8) -0.0189(9)
O7 0.0454(9) 0.0340(8) 0.0254(7) 0.0039(6) -0.0068(6) -0.0077(7)
N1 0.0211(8) 0.0212(7) 0.0261(8) -0.0006(6) 0.0027(6) -0.0008(6)
N2 0.0355(10) 0.0234(8) 0.0247(8) 0.0013(6) 0.0007(7) -0.0071(7)
C1 0.0293(10) 0.0232(9) 0.0228(9) 0.0005(7) 0.0026(8) 0.0007(8)
C2 0.0302(11) 0.0262(10) 0.0308(10) 0.0005(8) 0.0034(8) 0.0047(8)
C3 0.0251(10) 0.0308(11) 0.0289(10) -0.0010(8) 0.0044(8) 0.0016(8)
C4 0.0221(10) 0.0278(10) 0.0240(9) 0.0010(8) 0.0033(8) 0.0002(8)
C5 0.0228(10) 0.0229(9) 0.0204(8) 0.0003(7) 0.0008(7) -0.0008(8)
C6 0.0220(9) 0.0211(8) 0.0251(9) 0.0010(8) 0.0008(8) 0.0006(7)
C7 0.0272(10) 0.0223(8) 0.0262(9) 0.0011(7) -0.0006(8) -0.0012(8)
C8 0.0283(10) 0.0255(9) 0.0236(9) -0.0002(7) 0.0004(8) -0.0065(8)
C9 0.0262(10) 0.0280(10) 0.0238(9) -0.0010(8) 0.0027(8) -0.0063(8)
C10 0.0279(11) 0.0331(11) 0.0297(11) 0.0013(9) 0.0053(9) -0.0078(9)
C11 0.0219(10) 0.0332(10) 0.0265(9) 0.0026(8) 0.0002(8) -0.0012(8)
C12 0.0234(11) 0.0450(13) 0.0371(11) 0.0044(10) -0.0019(9) 0.0008(9)
C13 0.0212(10) 0.0234(9) 0.0322(10) -0.0016(8) 0.0000(8) -0.0001(8)
C14 0.0223(10) 0.0252(10) 0.0366(11) -0.0013(9) 0.0049(8) -0.0013(8)
C15 0.0227(9) 0.0217(8) 0.0262(9) -0.0018(7) 0.0021(8) 0.0008(8)
C16 0.0253(10) 0.0237(9) 0.0268(9) 0.0001(8) 0.0028(8) -0.0020(8)
C17 0.0376(11) 0.0278(11) 0.0305(10) -0.0010(8) 0.0017(9) -0.0101(9)
C18 0.0425(13) 0.0313(11) 0.0269(10) -0.0037(8) 0.0005(9) -0.0087(10)
C19 0.0386(12) 0.0329(11) 0.0244(9) 0.0014(8) 0.0047(9) -0.0060(9)
C20 0.0288(10) 0.0225(9) 0.0288(10) 0.0006(8) 0.0058(8) -0.0032(8)
C21 0.0383(12) 0.0295(10) 0.0228(9) 0.0007(8) 0.0014(9) -0.0041(9)
C22 0.0713(18) 0.0275(11) 0.0316(11) 0.0035(9) 0.0001(12) -0.0149(11)
C23 0.0322(13) 0.098(2) 0.0471(15) -0.0221(15) 0.0154(12) -0.0093(15)
C24 0.083(2) 0.0603(17) 0.0243(11) -0.0075(11) 0.0038(12) -0.0298(16)
C25 0.0647(17) 0.0479(14) 0.0270(11) 0.0072(10) -0.0095(11) -0.0014(13)

_geom_special_details            
;
 All esds (except the esd in the dihedral angle between two l.s. planes)
 are estimated using the full covariance matrix.  The cell esds are taken
 into account individually in the estimation of esds in distances, angles
 and torsion angles; correlations between esds in cell parameters are only
 used when they are defined by crystal symmetry.  An approximate (isotropic)
 treatment of cell esds is used for estimating esds involving l.s. planes.
;
loop_
_geom_bond_atom_site_label_1
_geom_bond_atom_site_label_2
_geom_bond_distance
_geom_bond_site_symmetry_2
_geom_bond_publ_flag
O1 C1 1.220(2) . ?
O2 C5 1.474(2) . ?
O2 C8 1.430(2) . ?
O3 C10 1.199(3) . ?
O4 C10 1.338(3) . ?
O4 C23 1.454(3) . ?
O5 C18 1.371(3) . ?
O5 C24 1.422(3) . ?
O6 C21 1.204(3) . ?
O7 C21 1.331(3) . ?
O7 C25 1.454(3) . ?
N1 C1 1.361(3) . ?
N1 C5 1.417(3) . ?
N1 C14 1.463(3) . ?
N2 C7 1.453(3) . ?
N2 C16 1.390(3) . ?
N2 C22 1.455(3) . ?
C1 C2 1.512(3) . ?
C2 H2A 0.9900 . ?
C2 H2B 0.9900 . ?
C2 C3 1.527(3) . ?
C3 H3A 0.9900 . ?
C3 H3B 0.9900 . ?
C3 C4 1.538(3) . ?
C4 C5 1.541(3) . ?
C4 C9 1.589(3) . ?
C4 C11 1.538(3) . ?
C5 C6 1.557(3) . ?
C6 C7 1.557(3) . ?
C6 C13 1.543(3) . ?
C6 C15 1.504(3) . ?
C7 H7 1.0000 . ?
C7 C8 1.576(3) . ?
C8 C9 1.538(3) . ?
C8 C21 1.508(3) . ?
C9 H9 1.0000 . ?
C9 C10 1.514(3) . ?
C11 H11A 0.9900 . ?
C11 H11B 0.9900 . ?
C11 C12 1.524(3) . ?
C12 H12A 0.9800 . ?
C12 H12B 0.9800 . ?
C12 H12C 0.9800 . ?
C13 H13A 0.9900 . ?
C13 H13B 0.9900 . ?
C13 C14 1.541(3) . ?
C14 H14A 0.9900 . ?
C14 H14B 0.9900 . ?
C15 C16 1.402(3) . ?
C15 C20 1.377(3) . ?
C16 C17 1.382(3) . ?
C17 H17 0.9500 . ?
C17 C18 1.395(3) . ?
C18 C19 1.393(3) . ?
C19 H19 0.9500 . ?
C19 C20 1.393(3) . ?
C20 H20 0.9500 . ?
C22 H22A 0.9800 . ?
C22 H22B 0.9800 . ?
C22 H22C 0.9800 . ?
C23 H23A 0.9800 . ?
C23 H23B 0.9800 . ?
C23 H23C 0.9800 . ?
C24 H24A 0.9800 . ?
C24 H24B 0.9800 . ?
C24 H24C 0.9800 . ?
C25 H25A 0.9800 . ?
C25 H25B 0.9800 . ?
C25 H25C 0.9800 . ?

loop_
_geom_angle_atom_site_label_1
_geom_angle_atom_site_label_2
_geom_angle_atom_site_label_3
_geom_angle
_geom_angle_site_symmetry_1
_geom_angle_site_symmetry_3
_geom_angle_publ_flag
C8 O2 C5 95.19(13) . . ?
C10 O4 C23 115.47(18) . . ?
C18 O5 C24 116.74(19) . . ?
C21 O7 C25 114.47(18) . . ?
C1 N1 C5 126.51(16) . . ?
C1 N1 C14 121.93(16) . . ?
C5 N1 C14 111.52(15) . . ?
C7 N2 C22 119.07(17) . . ?
C16 N2 C7 108.97(16) . . ?
C16 N2 C22 120.13(17) . . ?
O1 C1 N1 120.67(18) . . ?
O1 C1 C2 122.93(18) . . ?
N1 C1 C2 116.39(17) . . ?
C1 C2 H2A 108.7 . . ?
C1 C2 H2B 108.7 . . ?
C1 C2 C3 114.22(17) . . ?
H2A C2 H2B 107.6 . . ?
C3 C2 H2A 108.7 . . ?
C3 C2 H2B 108.7 . . ?
C2 C3 H3A 109.4 . . ?
C2 C3 H3B 109.4 . . ?
C2 C3 C4 111.29(16) . . ?
H3A C3 H3B 108.0 . . ?
C4 C3 H3A 109.4 . . ?
C4 C3 H3B 109.4 . . ?
C3 C4 C5 104.58(16) . . ?
C3 C4 C9 113.05(16) . . ?
C5 C4 C9 99.24(16) . . ?
C11 C4 C3 112.08(17) . . ?
C11 C4 C5 114.35(16) . . ?
C11 C4 C9 112.68(16) . . ?
O2 C5 C4 101.80(14) . . ?
O2 C5 C6 98.84(14) . . ?
N1 C5 O2 110.73(15) . . ?
N1 C5 C4 117.29(17) . . ?
N1 C5 C6 105.86(14) . . ?
C4 C5 C6 120.43(16) . . ?
C7 C6 C5 100.49(14) . . ?
C13 C6 C5 100.01(15) . . ?
C13 C6 C7 118.88(16) . . ?
C15 C6 C5 121.35(17) . . ?
C15 C6 C7 102.76(15) . . ?
C15 C6 C13 113.68(16) . . ?
N2 C7 C6 106.14(15) . . ?
N2 C7 H7 111.1 . . ?
N2 C7 C8 115.97(17) . . ?
C6 C7 H7 111.1 . . ?
C6 C7 C8 100.89(15) . . ?
C8 C7 H7 111.1 . . ?
O2 C8 C7 101.23(14) . . ?
O2 C8 C9 103.67(15) . . ?
O2 C8 C21 114.87(16) . . ?
C9 C8 C7 111.78(16) . . ?
C21 C8 C7 109.06(17) . . ?
C21 C8 C9 115.33(17) . . ?
C4 C9 H9 110.0 . . ?
C8 C9 C4 101.40(15) . . ?
C8 C9 H9 110.0 . . ?
C10 C9 C4 113.64(17) . . ?
C10 C9 C8 111.52(16) . . ?
C10 C9 H9 110.0 . . ?
O3 C10 O4 123.4(2) . . ?
O3 C10 C9 125.25(19) . . ?
O4 C10 C9 111.31(18) . . ?
C4 C11 H11A 108.7 . . ?
C4 C11 H11B 108.7 . . ?
H11A C11 H11B 107.6 . . ?
C12 C11 C4 114.16(17) . . ?
C12 C11 H11A 108.7 . . ?
C12 C11 H11B 108.7 . . ?
C11 C12 H12A 109.5 . . ?
C11 C12 H12B 109.5 . . ?
C11 C12 H12C 109.5 . . ?
H12A C12 H12B 109.5 . . ?
H12A C12 H12C 109.5 . . ?
H12B C12 H12C 109.5 . . ?
C6 C13 H13A 110.5 . . ?
C6 C13 H13B 110.5 . . ?
H13A C13 H13B 108.7 . . ?
C14 C13 C6 105.94(16) . . ?
C14 C13 H13A 110.5 . . ?
C14 C13 H13B 110.5 . . ?
N1 C14 C13 104.39(16) . . ?
N1 C14 H14A 110.9 . . ?
N1 C14 H14B 110.9 . . ?
C13 C14 H14A 110.9 . . ?
C13 C14 H14B 110.9 . . ?
H14A C14 H14B 108.9 . . ?
C16 C15 C6 108.96(16) . . ?
C20 C15 C6 131.25(18) . . ?
C20 C15 C16 119.70(18) . . ?
N2 C16 C15 111.63(17) . . ?
C17 C16 N2 127.30(19) . . ?
C17 C16 C15 121.05(19) . . ?
C16 C17 H17 120.9 . . ?
C16 C17 C18 118.23(19) . . ?
C18 C17 H17 120.9 . . ?
O5 C18 C17 114.39(19) . . ?
O5 C18 C19 124.02(19) . . ?
C19 C18 C17 121.6(2) . . ?
C18 C19 H19 120.6 . . ?
C20 C19 C18 118.89(19) . . ?
C20 C19 H19 120.6 . . ?
C15 C20 C19 120.51(18) . . ?
C15 C20 H20 119.7 . . ?
C19 C20 H20 119.7 . . ?
O6 C21 O7 125.01(19) . . ?
O6 C21 C8 121.0(2) . . ?
O7 C21 C8 113.55(18) . . ?
N2 C22 H22A 109.5 . . ?
N2 C22 H22B 109.5 . . ?
N2 C22 H22C 109.5 . . ?
H22A C22 H22B 109.5 . . ?
H22A C22 H22C 109.5 . . ?
H22B C22 H22C 109.5 . . ?
O4 C23 H23A 109.5 . . ?
O4 C23 H23B 109.5 . . ?
O4 C23 H23C 109.5 . . ?
H23A C23 H23B 109.5 . . ?
H23A C23 H23C 109.5 . . ?
H23B C23 H23C 109.5 . . ?
O5 C24 H24A 109.5 . . ?
O5 C24 H24B 109.5 . . ?
O5 C24 H24C 109.5 . . ?
H24A C24 H24B 109.5 . . ?
H24A C24 H24C 109.5 . . ?
H24B C24 H24C 109.5 . . ?
O7 C25 H25A 109.5 . . ?
O7 C25 H25B 109.5 . . ?
O7 C25 H25C 109.5 . . ?
H25A C25 H25B 109.5 . . ?
H25A C25 H25C 109.5 . . ?
H25B C25 H25C 109.5 . . ?

_shelx_res_file                  
;
    boger49.res created by SHELXL-2014/7

TITL Boger49 in P212121 #19
REM SHELXT solution in P2(1)2(1)2(1)
REM R1 0.111, Rweak 0.027, Alpha 0.001, Orientation as input
REM Flack x = 0.138 ( 0.082 ) from Parsons' quotients
REM Formula found by SHELXT: C25 N4 O5
CELL 1.54178 8.9658 14.5779 17.7311 90 90 90
ZERR 4 0.0001 0.0002 0.0003 0 0 0
LATT -1
SYMM 0.5-X,-Y,0.5+Z
SYMM -X,0.5+Y,0.5-Z
SYMM 0.5+X,0.5-Y,-Z
SFAC C H N O
UNIT 100 120 8 28

L.S. 10
PLAN  20
SIZE 0.253 0.217 0.168
TEMP -173.15
BOND $H
ACTA 136
fmap 2
REM <olex2.extras>
REM <HklSrc "%.\\Boger49.hkl">
REM </olex2.extras>

WGHT    0.035200    0.456900
FVAR       0.58336
O1    4    0.831909    0.747024    0.551538    11.00000    0.03823    0.02425 =
         0.04405    0.00578    0.01127   -0.00041
O2    4    0.751511    0.501874    0.687292    11.00000    0.02643    0.02339 =
         0.02244    0.00068   -0.00080   -0.00412
O3    4    0.461463    0.504178    0.789446    11.00000    0.03595    0.06019 =
         0.02843   -0.00878    0.00505   -0.00920
O4    4    0.269724    0.472635    0.713157    11.00000    0.02639    0.06327 =
         0.03479   -0.01127    0.00808   -0.00788
O5    4    0.586395    0.245619    0.318682    11.00000    0.06511    0.05041 =
         0.02605   -0.00573    0.00113   -0.02714
O6    4    0.580995    0.310653    0.778860    11.00000    0.05179    0.04625 =
         0.03324    0.01232   -0.00095   -0.01886
O7    4    0.794471    0.385772    0.803709    11.00000    0.04540    0.03396 =
         0.02536    0.00395   -0.00681   -0.00775
N1    3    0.803068    0.598862    0.582610    11.00000    0.02110    0.02123 =
         0.02613   -0.00058    0.00271   -0.00084
N2    3    0.655322    0.297807    0.584147    11.00000    0.03548    0.02344 =
         0.02474    0.00133    0.00074   -0.00707
C1    1    0.750392    0.685786    0.573942    11.00000    0.02928    0.02319 =
         0.02279    0.00048    0.00258    0.00067
C2    1    0.587252    0.700524    0.591753    11.00000    0.03022    0.02620 =
         0.03083    0.00050    0.00341    0.00469
AFIX  23
H2A   2    0.531213    0.704876    0.543777    11.00000   -1.20000
H2B   2    0.576187    0.759835    0.618365    11.00000   -1.20000
AFIX   0
C3    1    0.517644    0.625084    0.640059    11.00000    0.02507    0.03082 =
         0.02892   -0.00098    0.00440    0.00160
AFIX  23
H3A   2    0.408502    0.634723    0.643047    11.00000   -1.20000
H3B   2    0.558524    0.628589    0.691845    11.00000   -1.20000
AFIX   0
C4    1    0.549362    0.529494    0.607004    11.00000    0.02211    0.02779 =
         0.02401    0.00097    0.00329    0.00016
C5    1    0.720712    0.521501    0.607266    11.00000    0.02276    0.02286 =
         0.02044    0.00032    0.00078   -0.00079
C6    1    0.798666    0.436557    0.571491    11.00000    0.02202    0.02114 =
         0.02507    0.00099    0.00079    0.00055
C7    1    0.748855    0.360041    0.627310    11.00000    0.02718    0.02226 =
         0.02617    0.00113   -0.00065   -0.00121
AFIX  13
H7    2    0.836990    0.327259    0.648947    11.00000   -1.20000
AFIX   0
C8    1    0.666947    0.418734    0.689404    11.00000    0.02833    0.02545 =
         0.02357   -0.00023    0.00037   -0.00654
C9    1    0.510506    0.448534    0.663658    11.00000    0.02624    0.02797 =
         0.02383   -0.00097    0.00268   -0.00631
AFIX  13
H9    2    0.460731    0.397261    0.635904    11.00000   -1.20000
AFIX   0
C10   1    0.415029    0.478209    0.729722    11.00000    0.02793    0.03307 =
         0.02974    0.00133    0.00533   -0.00778
C11   1    0.477303    0.516574    0.528997    11.00000    0.02192    0.03324 =
         0.02646    0.00263    0.00023   -0.00121
AFIX  23
H11A  2    0.529624    0.556329    0.492265    11.00000   -1.20000
H11B  2    0.491793    0.452174    0.512861    11.00000   -1.20000
AFIX   0
C12   1    0.311233    0.538695    0.526619    11.00000    0.02342    0.04499 =
         0.03708    0.00437   -0.00195    0.00077
AFIX 137
H12A  2    0.269613    0.518716    0.478224    11.00000   -1.50000
H12B  2    0.296966    0.604986    0.532298    11.00000   -1.50000
H12C  2    0.260334    0.506608    0.567807    11.00000   -1.50000
AFIX   0
C13   1    0.962268    0.469256    0.573033    11.00000    0.02118    0.02337 =
         0.03218   -0.00158   -0.00004   -0.00008
AFIX  23
H13A  2    1.010000    0.452675    0.621500    11.00000   -1.20000
H13B  2    1.019568    0.440853    0.531408    11.00000   -1.20000
AFIX   0
C14   1    0.956754    0.574259    0.563569    11.00000    0.02233    0.02521 =
         0.03664   -0.00130    0.00486   -0.00133
AFIX  23
H14A  2    1.028119    0.604635    0.598087    11.00000   -1.20000
H14B  2    0.980639    0.592088    0.511064    11.00000   -1.20000
AFIX   0
C15   1    0.750355    0.399126    0.496311    11.00000    0.02269    0.02171 =
         0.02622   -0.00178    0.00208    0.00083
C16   1    0.671205    0.317408    0.507843    11.00000    0.02533    0.02368 =
         0.02682    0.00009    0.00283   -0.00203
C17   1    0.616336    0.267421    0.447710    11.00000    0.03758    0.02781 =
         0.03047   -0.00099    0.00171   -0.01010
AFIX  43
H17   2    0.561383    0.212560    0.455712    11.00000   -1.20000
AFIX   0
C18   1    0.643795    0.299669    0.374939    11.00000    0.04251    0.03126 =
         0.02692   -0.00371    0.00054   -0.00867
C19   1    0.724359    0.379922    0.362245    11.00000    0.03858    0.03293 =
         0.02437    0.00141    0.00469   -0.00600
AFIX  43
H19   2    0.742553    0.400786    0.312328    11.00000   -1.20000
AFIX   0
C20   1    0.777771    0.429044    0.423960    11.00000    0.02879    0.02245 =
         0.02877    0.00064    0.00578   -0.00323
AFIX  43
H20   2    0.833553    0.483615    0.416085    11.00000   -1.20000
AFIX   0
C21   1    0.672606    0.368021    0.763450    11.00000    0.03827    0.02945 =
         0.02279    0.00067    0.00140   -0.00408
C22   1    0.639766    0.203282    0.609214    11.00000    0.07127    0.02749 =
         0.03162    0.00348    0.00009   -0.01486
AFIX 137
H22A  2    0.729844    0.168806    0.595922    11.00000   -1.50000
H22B  2    0.553087    0.175360    0.584581    11.00000   -1.50000
H22C  2    0.625885    0.201996    0.664026    11.00000   -1.50000
AFIX   0
C23   1    0.168642    0.501177    0.772796    11.00000    0.03224    0.09754 =
         0.04707   -0.02213    0.01536   -0.00927
AFIX 137
H23A  2    0.066290    0.484337    0.759212    11.00000   -1.50000
H23B  2    0.175152    0.567802    0.779388    11.00000   -1.50000
H23C  2    0.196333    0.470634    0.820000    11.00000   -1.50000
AFIX   0
C24   1    0.639792    0.262157    0.244390    11.00000    0.08331    0.06031 =
         0.02434   -0.00750    0.00385   -0.02984
AFIX 137
H24A  2    0.596726    0.216929    0.209780    11.00000   -1.50000
H24B  2    0.748761    0.256950    0.243742    11.00000   -1.50000
H24C  2    0.610686    0.323988    0.228455    11.00000   -1.50000
AFIX   0
C25   1    0.812212    0.328631    0.870320    11.00000    0.06473    0.04789 =
         0.02703    0.00720   -0.00951   -0.00141
AFIX 137
H25A  2    0.810183    0.263854    0.855578    11.00000   -1.50000
H25B  2    0.730647    0.340943    0.905694    11.00000   -1.50000
H25C  2    0.907763    0.342585    0.894585    11.00000   -1.50000
AFIX   0
HKLF 4

REM  Boger49 in P212121 #19
REM R1 =  0.0291 for    4061 Fo > 4sig(Fo)  and  0.0305 for all    4223 data
REM    312 parameters refined using      0 restraints

END

WGHT      0.0352      0.4569

REM Highest difference peak  0.228,  deepest hole -0.152,  1-sigma level  0.031
Q1    1   0.8368  0.2613  0.8717  11.00000  0.05    0.23
Q2    1   0.6359  0.5220  0.6022  11.00000  0.05    0.16
Q3    1   0.7792  0.3979  0.5979  11.00000  0.05    0.15
Q4    1   0.7525  0.4788  0.5818  11.00000  0.05    0.15
Q5    1   0.7130  0.4205  0.8117  11.00000  0.05    0.14
Q6    1   0.6638  0.4012  0.7244  11.00000  0.05    0.13
Q7    1   0.5220  0.5227  0.5697  11.00000  0.05    0.13
Q8    1   0.5258  0.4963  0.6409  11.00000  0.05    0.13
Q9    1   0.8823  0.4450  0.5777  11.00000  0.05    0.13
Q10   1   0.7018  0.3820  0.6623  11.00000  0.05    0.12
Q11   1   0.7713  0.4241  0.5314  11.00000  0.05    0.12
Q12   1   0.9604  0.5176  0.5658  11.00000  0.05    0.12
Q13   1   0.7373  0.3597  0.8915  11.00000  0.05    0.11
Q14   1   0.8673  0.4417  0.8037  11.00000  0.05    0.11
Q15   1   0.6883  0.3682  0.4991  11.00000  0.05    0.11
Q16   1   0.5214  0.5765  0.6149  11.00000  0.05    0.11
Q17   1   0.1944  0.4374  0.8138  11.00000  0.05    0.11
Q18   1   0.7540  0.5660  0.5978  11.00000  0.05    0.10
Q19   1   0.5846  0.4271  0.6784  11.00000  0.05    0.10
Q20   1   0.5639  0.4969  0.7917  11.00000  0.05    0.10
;
_shelx_res_checksum              61610
_shelx_SHELXL_version_number     2014/7
_olex2_submission_special_instructions 'No special instructions were received'
_exptl_crystal_recrystallization_method 'Vapour deposition'
